# Supplementary material for: Assessment of CcpA-mediated catabolite control of gene expression in Bacillus cereus ATCC 14579
Source: BMC Microbiol. 2008 Apr 16;8:62. doi: 10.1186/1471-2180-8-62 (PMC2358912; doi:10.1186/1471-2180-8-62)
Supplement: Additional file 2 — Identified putative CRE-sites on the B. cereus ATCC 14579 genome. [file 1471-2180-8-62-S2.xls]

## Sheet: Cre_siteTable
Table S2. Identified putative CRE-sites on the B. cereus ATCC 14579 genome
Consensus			WGWAARCGWWWWCAWW
name	location	strand	sequence	E-score†	preceding gene*	distance to preceding gene*	overlapping gene(s)§	next gene‡	distance to next gene‡
p0001	3989495..3989510	+	TGAAAACGTTTGCATT	0.00033	BC4012(-)	1379	none	BC4014(+)	268
p0002	3993487..3993502	+	AGAAAACGTTTGCATA	0.0004	BC4015(-)	224	none	BC4016(+)	22
p0003	3499414..3499429	+	AGAAAACGCTTTCATT	0.00041	BC3530(-)	223	none	BC3531(+)	51
p0004	5134023..5134038	+	AGAAAACGTTTTCAAC	0.00045	BC5228(-)	98	none	BC5229(+)	173
p0005	1069900..1069915	+	AGAAAACGTTTTCATG	0.00048	BC1082(+)	161	none	BC1083(+)	77
p0006	3437884..3437899	+	AGAAAGCGTTTGCATA	0.00052	BC3482(-)	20	none	BC3483(+)	167
p0007	4696923..4696938	+	AGAAAACGTTATCATT	0.00053	BC4761(-)	1403	BC4762(+) 1..884[885..900]901..1587	BC4763(-)	1037
p0008	1287888..1287903	+	AGAAAACGTTTACAAA	0.00056	BC1308(-)	121	none	BC1309(-)	64
p0009	2712264..2712279	+	CGAAAACGTTTGCATT	0.00064	BC2734(-)	138	none	BC2735(-)	326
p0010	1074209..1074224	-	AGTAAACGTTTTCATT	0.00065	BC1087(+)	583	BC1088(+) 1..422[423..438]439..1533	BC1089(+)	1112
p0011	360159..360174	+	AGAAAACGCTTACAAT	0.00071	BC0377(-)	557	none	BC0378(+)	18
p0012	480632..480647	-	CGAAAACGTTTACATT	0.00072	BC0490(+)	248	BC0491(+) 1..96[97..112]113..2250	BC0492(+)	2208
p0013	391576..391591	-	AGAAAGCGTATTCAAT	0.00073	BC0409(+)	144	none	BC0410(+)	59
p0014	1070572..1070587	-	AGAAAGCGTTTTCAAG	0.00075	BC1082(+)	833	BC1083(+) 1..579[580..595]596..954	BC1084(-)	398
p0015	394815..394830	+	CGAAAACGTTTGCATA	0.00078	BC0412(-)	193	none	BC0413(+)	29
p0016	4463574..4463589	+	AGAAAACGTATACATA	0.00081	BC4518(-)	163	none	BC4519(+)	121
p0017	4537967..4537982	-	TGAAAACGCTATCATT	0.00083	BC4591(-)	121	none	BC4592(-)	78
p0018	1447361..1447376	+	TGAAAACGCTTGCAAC	0.00088	BC1490(+)	181	none	BC1491(+)	114
p0019	4207160..4207175	+	AGAAAACGTTCACATA	0.00097	BC4261(-)	42	none	BC4262(-)	45
p0020	544206..544221	-	TGAAAGCGTATACAAT	0.001	BC0559(+)	1188	BC0560(+) 1..1037[1038..1053]1054..1608	BC0561(+)	557
p0021	2186276..2186291	+	TGAAAGCGTTATCAAA	0.001	BC2237(+)	229	none	BC2238(+)	34
p0022	2625910..2625925	+	AGAAAGCGTATACATA	0.001	BC2641(+)	2431	BC2643(+) 1..497[498..513]514..768	BC2644(+)	205
p0023	2262436..2262451	+	TGAAAACGTTAACAAA	0.0011	BC2313(-)	607	BC2314(+) 1..403[404..419]420..768	BC2315(+)	363
p0024	3630575..3630590	+	ATAAAACGTTTTCATT	0.0011	BC3662(-)	114	none	BC3663(+)	355
p0025	4127890..4127905	+	TGAAAACGCATTCAAA	0.0011	BC4163(-)	85	BC4164(-) 1..89[90..105]106..222	BC4165(-)	94
p0026	819849..819864	-	AGTAAACGCTTTCAAT	0.0012	BC0840(+)	609	BC0841(+) 1..302[303..318]319..885	BC0842(+)	609
p0027	792303..792318	-	TGAAAACGCATACAAT	0.0013	BC0806(+)	48	none	BC0807(+)	46
p0028	3993427..3993442	-	ATAAAACGTTTTCATA	0.0013	BC4015(-)	164	none	BC4016(+)	82
p0029	4050844..4050859	+	AGTAAACGTTATCATT	0.0013	BC4082(+)	15	none	BC4083(+)	103
p0030	581555..581570	-	TGAAAACGCTAACATA	0.0014	BC0591(+)	253	none	BC0592(+)	100
p0031	875514..875529	-	AGTAAACGTTTACAAA	0.0014	BC0889(+)	523	BC0890(+) 1..201[202..217]218..1557	BC0891(-)	1892
p0032	3156071..3156086	+	AGTAAACGCTTACATT	0.0014	BC3184(-)	780	BC3185(-) 1..83[84..99]100..150	BC3186(-)	1466
p0033	3604212..3604227	+	TTAAAGCGTTTTCATT	0.0014	BC3631(-)	17	none	BC3632(-)	284
p0034	3960305..3960320	-	TGAAAACGCTGTCATA	0.0014	BC3983(-)	56	none	BC3984(-)	126
p0035	5113879..5113894	+	AGCAAGCGTTTTCATT	0.0014	BC5211(-)	115	none	BC5213(+)	599
p0036	5362400..5362415	+	AGTAAGCGTTTACATA	0.0014	BC5439(-)	44	none	BC5440(-)	63
p0037	2520834..2520849	-	ATAAAACGTTTACATT	0.0015	BC2546(-)	248	none	BC2548(+)	1345
p0038	3163813..3163828	+	TGAAAGCGTTAACAAA	0.0015	BC3188(-)	1027	none	BC3189(+)	121
p0039	4872236..4872251	-	TGAAAACGCTAGCAAA	0.0016	BC4959(-)	161	BC4960(-) 1..52[53..68]69..633	BC4961(-)	645
p0040	561849..561864	+	GGAAAACGATTACATT	0.0017	BC0576(+)	109	BC0577(+) 1..31[32..47]48..1605	BC0578(+)	1554
p0041	652356..652371	+	CGAAAACGTTCGCAAT	0.0017	BC0655(+)	983	BC0656(-) 1..545[546..561]562..1350	BC0657(+)	1058
p0042	966790..966805	+	ATAAAACGCTTTCATT	0.0017	BC0980(-)	92	none	BC0981(+)	70
p0043	1310204..1310219	-	TTAAAACGCTTTCATT	0.0017	BC1331(+)	995	none	BC1333(+)	76
p0044	1400293..1400308	+	TGTAAGCGTTATCATT	0.0017	BC1439(+)	196	none	BC1440(+)	36
p0045	1684543..1684558	+	TGAAAGCGTTCGCATG	0.0017	BC1738(-)	344	none	BC1739(+)	16
p0046	2283287..2283302	+	TGAAAACGTTTTAAAT	0.0017	BC2332(-)	115	none	BC2333(+)	81
p0047	639673..639688	-	CGAAAGCGATTACATT	0.0018	BC0642(+)	123	none	BC0643(+)	63
p0048	653328..653343	-	TAAAAACGTTTACATT	0.0018	BC0656(-)	167	none	BC0657(+)	86
p0049	1447396..1447411	-	AGAAAACGCTAACAAA	0.0018	BC1490(+)	216	none	BC1491(+)	79
p0050	3914403..3914418	-	AGAAAACGTATACAGA	0.0018	BC3932(-)	85	none	BC3933(-)	25
p0051	546842..546857	-	TGAAAGCGCAATCATT	0.0019	BC0562(-)	19	none	BC0563(+)	219
p0052	762852..762867	-	AGAAAGCGTTGACAAA	0.0019	BC0775(-)	141	BC0776(-) 1..6[7..22]23..987	BC0777(-)	1082
p0053	1232544..1232559	-	AGAAAACATTTACATT	0.0019	BC1252(-)	84	none	BC1253(+)	723
p0054	2316154..2316169	-	TTAAAACGTATTCATT	0.0019	BC2370(+)	1262	BC2371(+) 1..1041[1042..1057]1058..1755	BC2372(+)	690
p0055	1978844..1978859	+	TAAAAACGTTTTCAAA	0.002	BC2034(+)	203	none	BC2035(+)	113
p0056	2283285..2283300	-	TTAAAACGTTTTCATG	0.002	BC2332(-)	113	none	BC2333(+)	83
p0057	2742796..2742811	+	TAAAAGCGTTTTCAAT	0.002	BC2766(-)	63	none	BC2767(-)	43
p0058	3687767..3687782	+	AGAAAGCGTTATCACA	0.002	BC3721(-)	603	BC3722(-) 1..486[487..502]503..543	BC3723(-)	359
p0059	4180764..4180779	-	TGTAAACGTTATCAAA	0.002	BC4229(-)	17	none	BC4230(+)	298
p0060	4528339..4528354	-	TGAAAGCGCTAGCAAA	0.002	BC4582(-)	760	BC4583(-) 1..379[380..395]396..1029	BC4584(-)	743
p0061	4692687..4692702	-	CGAAAGCGTTAGCAAT	0.002	BC4756(+)	809	BC4757(-) 1..529[530..545]546..603	BC4758(-)	54
p0062	4738426..4738441	-	AGAAAACGCTTCCATA	0.002	BC4814(-)	10	none	BC4815(+)	135
p0063	790998..791013	+	TTAAAGCGTTTTCAAA	0.0021	BC0805(+)	760	BC0806(+) 1..675[676..691]692..1932	BC0807(+)	1351
p0064	1459170..1459185	+	AGAAAACGTACACAAA	0.0021	BC1503(+)	1120	BC1504(+) 1..996[997..1012]1013..1311	BC1505(+)	317
p0065	3993309..3993324	+	CGCAAACGTTTTCATT	0.0021	BC4015(-)	46	none	BC4016(+)	200
p0066	5199799..5199814	-	AGAAAACACTTTCATT	0.0021	BC5288(-)	384	BC5289(-) 1..345[346..361]362..705	BC5290(-)	395
p0067	5372303..5372318	+	TTAAAACGCTTTCAAT	0.0021	BC5447(-)	149	none	BC5448(-)	280
p0068	2427227..2427242	+	AGTAAGCGCTTACAAT	0.0022	BC2462(+)	503	BC2463(-) 1..137[138..153]154..186	BC2464(+)	933
p0069	4638752..4638767	+	AAAAAACGTTTTCAAC	0.0022	BC4698(-)	2563	none	BC4701(-)	3
p0070	5316468..5316483	-	TGAAAGCGTTTGAATT	0.0022	BC5401(-)	167	BC5402(-) 1..85[86..101]102..978	BC5403(+)	974
p0071	1358314..1358329	+	TGTAAACGTTAACAAT	0.0023	BC1395(-)	262	none	BC1396(+)	136
p0072	581901..581916	+	TGAAAGCGAATACAAA	0.0024	BC0591(+)	599	BC0592(+) 1..230[231..246]247..1134	BC0593(+)	991
p0073	917593..917608	+	TGAAAGCGTGTTCATT	0.0024	BC0935(-)	39	none	BC0936(+)	170
p0074	5145662..5145677	-	TGTAAGCGATTTCAAA	0.0024	BC5237(+)	318	none	BC5238(-)	288
p0075	5288903..5288918	-	TGAAAACGTATTAATT	0.0024	BC5370(-)	802	BC5371(-) 1..585[586..601]602..828	BC5372(-)	413
p0076	762298..762313	-	TGAAAGCGTTTAAATT	0.0025	BC0774(-)	981	BC0775(-) 1..964[965..980]981..1377	BC0776(-)	532
p0077	1014981..1014996	+	TGAAAGCGTTTAAATT	0.0025	BC1033(+)	193	none	BC1034(+)	2
p0078	1978842..1978857	-	TGAAAACGTTTTTATA	0.0025	BC2034(+)	201	none	BC2035(+)	115
p0079	3989493..3989508	-	TGCAAACGTTTTCAGT	0.0025	BC4012(-)	1377	none	BC4014(+)	270
p0080	372808..372823	+	TTAAAACGATTTCAAT	0.0026	BC0392(+)	650	BC0393(+) 1..513[514..529]530..1227	BC0394(+)	924
p0081	484276..484291	+	AGAAAACGTTTGAAAA	0.0026	BC0492(+)	688	BC0493(+) 1..276[277..292]293..1167	BC0494(-)	1244
p0082	602028..602043	-	TGAAAGCGCAAACATT	0.0026	BC0610(+)	40	none	BC0611(+)	117
p0083	1310206..1310221	+	TGAAAGCGTTTTAAAA	0.0026	BC1331(+)	997	none	BC1333(+)	74
p0084	3150755..3150770	-	AAAAAACGTTATCATT	0.0026	BC3179(-)	96	none	BC3180(+)	291
p0085	3989547..3989562	-	CGCAAACGTTTTCATA	0.0026	BC4012(-)	1431	none	BC4014(+)	216
p0086	4207330..4207345	-	GGAAAACGCTGTCATT	0.0026	BC4261(-)	212	BC4262(-) 1..109[110..125]126..579	BC4263(-)	559
p0087	689505..689520	-	AGTAAACGCATTCAAA	0.0027	BC0688(-)	31	none	BC0689(+)	234
p0088	878305..878320	-	CGTAAACGTATTCAAT	0.0027	BC0892(-)	86	none	BC0893(+)	85
p0089	1963835..1963850	-	AGAAAGCCTTTTCAAA	0.0027	BC2018(-)	30	none	BC2019(+)	109
p0090	2636406..2636421	-	AGAAAACGATGACATC	0.0027	BC2653(+)	819	BC2654(+) 1..231[232..247]248..324	BC2655(+)	66
p0091	3995254..3995269	-	AGTAAACGTTTACACA	0.0027	BC4017(-)	81	none	BC4018(-)	307
p0092	4921937..4921952	-	AGAAAGCGAATACAAC	0.0027	BC5017(-)	116	none	BC5018(+)	146
p0093	2232194..2232209	-	AGAGAGCGTTTTCAAA	0.0028	BC2287(+)	1486	BC2288(+) 1..1334[1335..1350]1351..1710	BC2289(+)	376
p0094	2712362..2712377	-	TGAAAGCGATAACAAA	0.0028	BC2734(-)	236	none	BC2735(-)	228
p0095	4021432..4021447	+	TGAAAGCCTTTGCAAT	0.0028	BC4047(+)	1749	BC4048(-) 1..1652[1653..1668]1669..1713	BC4049(-)	44
p0096	464725..464740	+	TAAAAACGCTTACATT	0.0029	BC0474(+)	56	none	BC0476(+)	1608
p0097	789108..789123	+	TGAAAAGGTTTACAAT	0.0029	BC0804(-)	278	none	BC0805(+)	25
p0098	1207001..1207016	-	AAAAAACGCTTACATT	0.0029	BC1231(-)	101	none	BC1232(+)	756
p0099	3572083..3572098	+	TGAGAACGATTTCATT	0.0029	BC3595(-)	120	none	BC3596(-)	87
p0100	4049736..4049751	-	AGAAAACGTTCTAATT	0.0029	BC4080(-)	257	BC4081(-) 1..158[159..174]175..420	BC4082(+)	405
p0101	4180766..4180781	+	TGATAACGTTTACATT	0.0029	BC4229(-)	19	none	BC4230(+)	296
p0102	4596642..4596657	-	ATAAAACGCTTACATA	0.0029	BC4654(-)	72	none	BC4655(+)	311
p0103	4962870..4962885	-	AGAAAGCGAATACATG	0.0029	BC5055(-)	301	none	BC5056(-)	417
p0104	5114215..5114230	-	TGAAAGCGTTAACACA	0.0029	BC5211(-)	451	none	BC5213(+)	263
p0105	158796..158811	+	AGAAAAAGATTTCATT	0.003	BC0184(+)	746	BC0185(+) 1..536[537..552]553..894	BC0186(+)	590
p0106	668398..668413	+	TGAAAGTGTATTCATT	0.003	BC0669(+)	66	none	BC0670(+)	171
p0107	926291..926306	+	CGAAAACGAATACATA	0.003	BC0941(+)	590	none	BC0942(+)	207
p0108	1468373..1468388	-	TTAAAGCGTTTACAAA	0.003	BC1515(+)	14	none	BC1516(+)	234
p0109	3648303..3648318	-	TGAAAACGTATGAATT	0.003	BC3680(-)	502	BC3681(-) 1..424[425..440]441..441	BC3682(-)	157
p0110	4180907..4180922	-	AGGAAACGCTTTCATT	0.003	BC4229(-)	160	none	BC4230(+)	155
p0111	4707093..4707108	+	ATAAAACGATTACATT	0.003	BC4774(+)	81	none	BC4775(-)	113
p0112	1431358..1431373	+	AGAAAGCCTTTACATA	0.0031	BC1473(+)	3	none	BC1474(+)	96
p0113	2300888..2300903	+	AGAAAAGGATTTCATT	0.0031	BC2353(+)	326	BC2354(+) 1..149[150..165]166..1392	BC2355(-)	1282
p0114	3819828..3819843	+	CGAAAGCGTACGCATT	0.0031	BC3842(-)	467	BC3843(-) 1..366[367..382]383..1350	BC3844(-)	980
p0115	4056845..4056860	-	AGAAAGCGTAAACATG	0.0031	BC4087(-)	205	none	BC4088(-)	133
p0116	4132002..4132017	-	TGAAAGCGAAGTCATT	0.0031	BC4168(+)	583	BC4169(-) 1..342[343..358]359..564	BC4170(-)	458
p0117	4482886..4482901	-	AGAAAACGAATGCAGA	0.0031	BC4537(-)	828	BC4538(-) 1..703[704..719]720..936	BC4539(-)	218
p0118	347302..347317	+	AGAGAACGCTTTCATC	0.0032	BC0365(+)	806	BC0366(+) 1..211[212..227]228..1029	BC0367(+)	856
p0119	396592..396607	+	TGAAAACGCTTTTATT	0.0032	BC0413(+)	61	none	BC0414(+)	128
p0120	1447783..1447798	+	TGAAAGCACTTTCAAT	0.0032	BC1490(+)	603	BC1491(+) 1..292[293..308]309..1140	BC1492(+)	1058
p0121	2742794..2742809	-	TGAAAACGCTTTTATT	0.0032	BC2766(-)	61	none	BC2767(-)	45
p0122	2938688..2938703	+	TGAAAACGCAAACAAA	0.0032	BC2979(-)	128	none	BC2980(+)	123
p0123	4537969..4537984	+	TGATAGCGTTTTCATA	0.0032	BC4591(-)	123	none	BC4592(-)	76
p0124	2045329..2045344	+	AGCAAGCGATTTCATA	0.0033	BC2101(+)	478	BC2102(+) 1..400[401..416]417..540	BC2103(+)	143
p0125	5338896..5338911	-	AGAAAGCGTTTGAAAA	0.0033	BC5422(-)	337	none	BC5423(+)	109
p0126	94426..94441	+	AGAAAGCGAACACATT	0.0034	BC0100(+)	330	BC0101(+) 1..326[327..342]343..1065	BC0102(+)	745
p0127	2337932..2337947	-	TTAAAGCGTTTACAAC	0.0034	BC2392(-)	272	BC2393(+) 1..45[46..61]62..306	BC2394(+)	256
p0128	2844140..2844155	+	CGAAAACGTAGTCATC	0.0034	BC2883(-)	1144	BC2884(-) 1..986[987..1002]1003..1740	BC2885(+)	836
p0129	3989436..3989451	-	AGAAAGCATTATCATT	0.0034	BC4012(-)	1320	none	BC4014(+)	327
p0130	626385..626400	-	TGCAAGCGTTATCAAT	0.0035	BC0630(+)	374	BC0631(+) 1..233[234..249]250..1428	BC0632(+)	1192
p0131	1447359..1447374	-	TGCAAGCGTTTTCACT	0.0035	BC1490(+)	179	none	BC1491(+)	116
p0132	2315898..2315913	+	AGAAAAAGTATTCAAT	0.0035	BC2370(+)	1006	BC2371(+) 1..785[786..801]802..1755	BC2372(+)	946
p0133	3458386..3458401	-	AGAAAAAGTATTCATA	0.0035	BC3502(-)	-363	none	BC3503(-)	359
p0134	3765729..3765744	-	AGAAAATGTTGTCATT	0.0035	BC3791(-)	626	BC3792(-) 1..534[535..550]551..726	BC3793(-)	713
p0135	1324496..1324511	-	AAAAAACGATTACATT	0.0036	BC1351(+)	119	none	BC1352(+)	32
p0136	2061063..2061078	+	AGAAAGCGTTGGCAGC	0.0036	BC2117(-)	621	BC2118(+) 1..117[118..133]134..3684	BC2119(+)	3540
p0137	3950417..3950432	-	AAAAAACGTATTCAAA	0.0036	BC3973(-)	219	none	BC3974(+)	595
p0138	4783822..4783837	-	TGAAAGTGTTCTCATT	0.0036	BC4859(-)	171	none	BC4860(+)	205
p0139	5190793..5190808	-	TGAAAACGTTTATAAT	0.0036	BC5280(-)	262	none	BC5281(-)	151
p0140	894830..894845	+	AAAAAGCGTATGCATT	0.0037	BC0905(+)	650	BC0906(+) 1..487[488..503]504..978	BC0907(+)	1023
p0141	1772893..1772908	-	ATAAAGCGTATTCAAA	0.0037	BC1813(+)	706	BC1814(+) 1..443[444..459]460..585	BC1815(+)	189
p0142	3065263..3065278	+	TGCAAACGTATGCAAA	0.0037	BC3103(-)	244	BC3104(-) 1..183[184..199]200..1320	BC3105(-)	2300
p0143	3333433..3333448	-	TGAAAGGGTTTACATA	0.0037	BC3370(-)	14	none	BC3371(-)	366
p0144	3914864..3914879	-	AGAAAGCGTATTAATA	0.0037	BC3932(-)	546	BC3933(-) 1..420[421..436]437..462	BC3934(-)	131
p0145	790996..791011	-	TGAAAACGCTTTAATG	0.0038	BC0805(+)	758	BC0806(+) 1..673[674..689]690..1932	BC0807(+)	1353
p0146	1515130..1515145	+	TGAAAGAGTTTGCAAA	0.0038	BC1568(+)	7	none	BC1569(+)	303
p0147	3462114..3462129	+	AGAAAACGTAACCATT	0.0038	BC3507(+)	89	none	BC3508(-)	99
p0148	4920011..4920026	-	AGAAAGCGAAGTCAAT	0.0038	BC5013(-)	1006	BC5014(-) 1..232[233..248]249..288	BC5015(-)	20
p0149	390439..390454	+	TGAAAGCGAAATCAAC	0.0039	BC0408(+)	7	none	BC0409(+)	14
p0150	575789..575804	+	TGAAAACGGATTCATG	0.0039	BC0588(-)	246	none	BC0589(+)	38
p0151	787497..787512	+	GGAAAGCGTATGCAAG	0.0039	BC0803(-)	221	none	BC0804(-)	114
p0152	1653861..1653876	-	TGCAAACGTAATCATT	0.0039	BC1704(-)	1131	BC1705(-) 1..648[649..664]665..1188	BC1706(+)	838
p0153	1654425..1654440	-	ATAAAACGTAATCATT	0.0039	BC1705(-)	24	none	BC1706(+)	274
p0154	5372301..5372316	-	TGAAAGCGTTTTAAGT	0.0039	BC5447(-)	147	none	BC5448(-)	282
p0155	283906..283921	-	TGAAAATGTATACATA	0.004	BC0313(-)	101	BC0314(-) 1..34[35..50]51..1932	BC0318(+)	7386
p0156	372220..372235	+	TGAAAGCAATTTCATA	0.004	BC0392(+)	62	none	BC0393(+)	59
p0157	2004115..2004130	-	TGAAAACGATTTAAAA	0.004	BC2061(+)	387	BC2062(-) 1..372[373..388]389..462	BC2063(+)	194
p0158	3319114..3319129	-	CGAAAACGATGGCAAT	0.004	BC3354(-)	998	BC3355(-) 1..946[947..962]963..1329	BC3356(-)	486
p0159	4567664..4567679	-	AGAAAGCGCTTTAAAA	0.004	BC4623(-)	42	none	BC4624(-)	156
p0160	5190795..5190810	+	TATAAACGTTTTCAAT	0.004	BC5280(-)	264	none	BC5281(-)	149
p0161	396590..396605	-	TAAAAGCGTTTTCACT	0.0041	BC0413(+)	59	none	BC0414(+)	130
p0162	789045..789060	+	AGAAAGCGGATTCAAA	0.0041	BC0804(-)	215	none	BC0805(+)	88
p0163	4981874..4981889	-	AGAAAATGTATACAAT	0.0041	BC5073(-)	877	BC5074(-) 1..361[362..372]	BC5075(-)	540
p0164	72321..72336	+	TAAAAGCGTTAGCATT	0.0042	BC0073(+)	22	BC0074(+) 1..16[17..32]33..876	BC0075(+)	957
p0165	535933..535948	-	AGTAAACGTTTGAATT	0.0042	BC0555(-)	725	BC0556(+) 1..452[453..468]469..2871	BC0557(+)	2707
p0166	321417..321432	-	GAAAAACGTTTACATT	0.0043	BC0343(+)	119	none	BC0344(+)	19
p0167	1069898..1069913	-	TGAAAACGTTTTCTTA	0.0043	BC1082(+)	159	none	BC1083(+)	79
p0168	5134021..5134036	-	TGAAAACGTTTTCTTA	0.0043	BC5228(-)	96	none	BC5229(+)	175
p0169	5243549..5243564	-	AAAAAGCGTTTACATG	0.0043	BC5335(-)	167	none	BC5336(-)	27
p0170	867142..867157	-	TTAAAACGTTTCCATT	0.0044	BC0886(+)	51	none	BC0887(+)	318
p0171	1417500..1417515	-	TGAAAACGTATTAATG	0.0044	BC1458(-)	713	BC1459(+) 1..559[560..575]576..831	BC1460(-)	470
p0172	1721913..1721928	-	AAAAAACGAATTCATT	0.0044	BC1767(+)	361	BC1768(-) 1..322[323..338]339..705	BC1769(+)	693
p0173	1928838..1928853	+	CGAAAGCGTTCACAAG	0.0044	BC1978(+)	1169	BC1979(+) 1..1103[1104..1119]1120..1833	BC1980(+)	700
p0174	2055368..2055383	+	ATAAAGCGCTATCATT	0.0044	BC2113(-)	119	none	BC2114(+)	89
p0175	3534150..3534165	-	AGAAAATGATTACAAT	0.0044	BC3563(-)	298	BC3564(-) 1..226[227..237]	BC3565(-)	-1
p0176	4655262..4655277	-	AAAAAACGCTTACAAA	0.0044	BC4722(+)	186	BC4723(-) 1..149[150..165]166..1014	BC4724(-)	865
p0177	4820727..4820742	-	AGAAAATGAATTCATT	0.0044	BC4908(-)	460	BC4909(+) 1..296[297..312]313..384	BC4910(-)	112
p0178	4837437..4837452	+	AGAAAAAGTTATCATC	0.0044	BC4925(-)	1153	BC4926(+) 1..701[702..717]718..996	BC4927(-)	393
p0179	671700..671715	-	GGAAAGCGCTCACATA	0.0045	BC0671(+)	1185	BC0672(+) 1..1078[1079..1094]1095..1173	BC0673(+)	66
p0180	674662..674677	+	AGAAAGTGTATGCATA	0.0045	BC0674(-)	358	BC0675(+) 1..187[188..203]204..204	BC0676(-)	128
p0181	1400291..1400306	-	TGATAACGCTTACATT	0.0045	BC1439(+)	194	none	BC1440(+)	38
p0182	3581410..3581425	-	AAAAAACGATTACAAT	0.0045	BC3602(-)	1372	BC3603(-) 1..1376[1377..1392]1393..1857	BC3604(+)	690
p0183	4127888..4127903	-	TGAATGCGTTTTCATT	0.0045	BC4163(-)	83	BC4164(-) 1..87[88..103]104..222	BC4165(-)	96
p0184	265629..265644	+	TGAAAATGTTAACATA	0.0046	BC0299(+)	178	none	BC0303(+)	5153
p0185	272902..272917	+	TGAAAATGTTAACATA	0.0046	BC0304(+)	212	none	BC0308(-)	4897
p0186	293306..293321	+	TGAAAATGTTAACATA	0.0046	BC0319(-)	199	none	BC0323(+)	5664
p0187	1958867..1958882	+	AGAAAATGTAATCATT	0.0046	BC2012(+)	800	BC2013(+) 1..587[588..603]604..945	BC2014(-)	386
p0188	2195516..2195531	-	TGTAAACGGTTGCAAT	0.0046	BC2244(-)	2039	BC2245(+) 1..1091[1092..1107]1108..1311	BC2246(+)	200
p0189	2770998..2771013	-	AGAAAACGAATTAATT	0.0046	BC2804(-)	245	none	BC2806(-)	181
p0190	3668683..3668698	+	TGAAAAAGATTTCAAA	0.0046	BC3703(-)	760	BC3704(+) 1..517[518..533]534..660	BC3706(-)	1847
p0191	3766370..3766385	-	AGAAAGGGCTTACATT	0.0046	BC3792(-)	449	none	BC3793(-)	72
p0192	4872093..4872108	-	TGAGAACGTTAGCATA	0.0046	BC4959(-)	18	none	BC4960(-)	75
p0193	657853..657868	+	AGAAAGCGAAGGCAAT	0.0047	BC0660(+)	312	BC0661(+) 1..316[317..332]333..396	BC0662(+)	76
p0194	2083806..2083821	+	TGAAAGAGATTTCATA	0.0047	BC2137(-)	1255	none	BC2138(+)	35
p0195	3604210..3604225	-	TGAAAACGCTTTAAAG	0.0047	BC3631(-)	15	none	BC3632(-)	286
p0196	4191113..4191128	-	AGAAAGCGCTTCCAAG	0.0047	BC4244(-)	154	none	BC4245(+)	55
p0197	419712..419727	-	ATAAAGCGTTTACACT	0.0048	BC0429(-)	158	none	BC0430(+)	197
p0198	471092..471107	+	TGATAACGATTTCATA	0.0048	BC0481(-)	287	none	BC0482(+)	22
p0199	815988..816003	-	CGAAAGCGCACGCATT	0.0048	BC0835(+)	894	none	BC0838(+)	716
p0200	4749669..4749684	+	ATAAAACGTAATCAAT	0.0048	BC4828(-)	229	BC4829(-) 1..230[231..246]247..579	BC4830(-)	476
p0201	791107..791122	+	AGAAAGCGTTAAAATT	0.0049	BC0805(+)	869	BC0806(+) 1..784[785..800]801..1932	BC0807(+)	1242
p0202	1329341..1329356	-	AGAAAACGTTAAAATA	0.0049	BC1356(+)	409	BC1357(+) 1..359[360..375]376..645	BC1358(+)	266
p0203	1706045..1706060	+	TGAAAACGTTAAAAAT	0.0049	BC1754(-)	1078	BC1755(+) 1..673[674..689]690..804	BC1756(+)	267
p0204	2105615..2105630	-	AGAGAGCGTTCTCATA	0.0049	BC2162(+)	762	none	BC2163(+)	237
p0205	3860597..3860612	-	CGAAAAGGTTTGCAAT	0.0049	BC3878(-)	1499	BC3879(+) 1..1161[1162..1177]1178..1386	BC3880(+)	385
p0206	4143636..4143651	-	AGAAAAAGCTATCATT	0.0049	BC4179(-)	557	BC4180(-) 1..531[532..547]548..861	BC4181(-)	337
p0207	351093..351108	-	CGAAAACGAACTCATC	0.005	BC0369(+)	693	BC0370(-) 1..474[475..490]491..696	BC0371(-)	220
p0208	4027242..4027257	-	TGAAAACGGTCACATC	0.005	BC4053(-)	316	BC4054(-) 1..393[394..409]410..789	BC4055(-)	384
p0209	4126287..4126302	+	TGTAAATGTTTGCATA	0.005	BC4161(-)	577	BC4162(-) 1..517[518..533]534..1101	BC4163(-)	602
p0210	4757310..4757325	+	AGAAAACAATTACATC	0.005	BC4836(+)	382	BC4837(+) 1..288[289..304]305..1980	BC4838(+)	1744
p0211	986996..987011	+	AGAAAGCGCAATCAGA	0.0051	BC1005(+)	1259	BC1006(+) 1..1087[1088..1103]1104..1143	BC1007(-)	79
p0212	1495329..1495344	+	AGAAAACGAAAGCAGT	0.0051	BC1545(+)	502	BC1546(+) 1..484[485..500]501..1188	BC1547(+)	805
p0213	2087198..2087213	+	TGTAAGCGATTACAAG	0.0051	BC2140(-)	1824	BC2141(+) 1..1250[1251..1266]1267..1581	BC2142(+)	1592
p0214	2456152..2456167	+	AGAAAGCGATTGAAAT	0.0051	BC2486(+)	578	BC2487(+) 1..574[575..590]591..789	BC2488(+)	201
p0215	3592630..3592645	-	TGAAAGCGCTTGAAAA	0.0051	BC3613(+)	4834	BC3616(-) 1..2635[2636..2651]2652..2724	BC3617(+)	364
p0216	387418..387433	+	AGAAAGTGTTAGCAAT	0.0052	BC0405(+)	1031	BC0406(+) 1..763[764..779]780..1233	BC0407(+)	484
p0217	471090..471105	-	TGAAATCGTTATCATT	0.0052	BC0481(-)	285	none	BC0482(+)	24
p0218	789106..789121	-	TGTAAACCTTTTCAAA	0.0052	BC0804(-)	276	none	BC0805(+)	27
p0219	3296591..3296606	+	TAAAAACGTTAACATC	0.0052	BC3332(+)	1029	BC3333(-) 1..951[952..966]	BC3334(-)	311
p0220	5168755..5168770	-	TGAAAAGGCTATCATT	0.0052	BC5259(-)	762	BC5260(-) 1..766[767..782]783..783	BC5261(-)	67
p0221	2152586..2152601	-	TGAAAGCATTAGCAAT	0.0053	BC2206(+)	291	BC2207(+) 1..189[190..205]206..987	BC2208(+)	1020
p0222	2520742..2520757	-	AGAAAACATATACAAA	0.0053	BC2546(-)	156	none	BC2548(+)	1437
p0223	3084011..3084026	+	ATAAAGCGCTTTCACT	0.0053	BC3116(-)	404	none	BC3117(+)	534
p0224	3960307..3960322	+	TGACAGCGTTTTCATA	0.0053	BC3983(-)	58	none	BC3984(-)	124
p0225	4688385..4688400	+	ATAAAACGAATACATT	0.0053	BC4751(+)	872	BC4752(-) 1..835[836..851]852..1065	BC4753(-)	254
p0226	224291..224306	-	CGAAAACGCTTCCAAC	0.0054	BC0251(+)	325	none	BC0252(+)	52
p0227	897686..897701	+	TGAAAAAGAATTCATT	0.0054	BC0907(+)	419	BC0908(+) 1..364[365..380]381..951	BC0909(+)	577
p0228	2317228..2317243	-	AGAAAGCGTTTGGATT	0.0054	BC2371(+)	360	BC2372(+) 1..368[369..384]385..1797	BC2373(-)	1480
p0229	3547365..3547380	+	AGAAAGCGAATACACC	0.0054	BC3575(+)	676	BC3576(+) 1..676[677..692]693..1137	BC3577(-)	519
p0230	3666856..3666871	-	ATTAAACGTTATCATT	0.0054	BC3701(-)	465	BC3702(-) 1..107[108..123]124..759	BC3703(-)	838
p0231	3685872..3685887	+	TGAAAACGGTCACAAA	0.0054	BC3720(-)	31	none	BC3721(-)	112
p0232	3988562..3988577	+	AACAAACGTTTTCATT	0.0054	BC4012(-)	446	none	BC4014(+)	1201
p0233	3989549..3989564	+	TGAAAACGTTTGCGCT	0.0054	BC4012(-)	1433	none	BC4014(+)	214
p0234	4481903..4481918	-	TGAAAATGATTACAAA	0.0054	BC4536(-)	761	BC4537(-) 1..769[770..785]786..924	BC4538(-)	264
p0235	4617938..4617953	-	GGAAAACATTTACAAT	0.0054	BC4678(+)	214	BC4679(-) 1..175[176..191]192..435	BC4680(-)	259
p0236	4967165..4967180	-	TGAAAGCGTATAAAAT	0.0054	BC5059(+)	86	none	BC5060(+)	324
p0237	1103982..1103997	+	AAAAAACGAATGCATT	0.0055	BC1122(+)	950	BC1123(+) 1..712[713..728]729..1269	BC1124(+)	675
p0238	3092949..3092964	-	AGAAAATGAATGCATT	0.0055	BC3122(-)	119	none	BC3123(+)	368
p0239	3274948..3274963	-	TAAAAACGATTACAAA	0.0055	BC3307(-)	667	BC3308(-) 1..619[620..635]636..1236	BC3309(-)	1200
p0240	3673557..3673572	-	TGAAAGAGCTTGCATC	0.0055	BC3707(-)	1175	BC3708(-) 1..1183[1184..1199]1200..1278	BC3709(+)	168
p0241	707130..707145	+	AGAAAGCGAATCCAAT	0.0056	BC0705(+)	110	BC0706(+) 1..133[134..149]150..1173	BC0707(-)	1235
p0242	1537995..1538010	-	AAAAAGCGTTGGCATT	0.0056	BC1589(+)	343	BC1590(+) 1..347[348..363]364..1053	BC1591(+)	765
p0243	3009550..3009565	-	AGGAAACGCTTGCAAA	0.0056	BC3051(-)	189	none	BC3052(+)	412
p0244	3173500..3173515	-	AGCAAACGTTTTAATT	0.0056	BC3196(-)	1225	BC3197(-) 1..1220[1221..1236]1237..1245	BC3198(-)	722
p0245	564202..564217	-	TTAAAACGCTGTCAAT	0.0057	BC0578(+)	75	none	BC0579(+)	31
p0246	1330823..1330838	+	TGAAAACATATTCACT	0.0057	BC1358(+)	408	BC1359(+) 1..394[395..410]411..903	BC1360(+)	492
p0247	1491621..1491636	-	ATAAAGCGATTGCAAC	0.0057	BC1542(+)	661	none	BC1544(+)	2508
p0248	1740910..1740925	+	TGAAAGCAATTACATA	0.0057	BC1787(-)	121	none	BC1788(+)	74
p0249	1999506..1999521	+	TGCAAGCGATTACAAA	0.0057	BC2055(-)	551	BC2056(+) 1..277[278..293]294..429	BC2057(+)	138
p0250	3993978..3993993	-	AGAAAACTTTTGCATC	0.0057	BC4015(-)	715	BC4016(+) 1..453[454..469]470..1101	BC4017(-)	696
p0251	3234607..3234622	-	AGAAAACGAAAACAGT	0.0058	BC3253(-)	1754	BC3254(-) 1..1201[1202..1217]1218..2292	BC3255(-)	1277
p0252	3542890..3542905	-	AGAAAACGAAAACAGT	0.0058	BC3572(-)	2152	BC3573(-) 1..2140[2141..2156]2157..2940	BC3574(+)	1150
p0253	5070952..5070967	-	AGTAAACGTTTAAATA	0.0058	BC5172(-)	89	none	BC5173(-)	42
p0254	5253990..5254005	+	TAAAAACGTTAACAAA	0.0058	BC5344(-)	1575	BC5345(-) 1..1464[1465..1480]1481..2112	BC5346(+)	1078
p0255	354710..354725	+	TGAAAGCGGTGACATT	0.0059	BC0372(+)	906	BC0373(-) 1..918[919..934]935..1422	BC0374(+)	781
p0256	1176006..1176021	+	TGAAAACGTTTAGAAT	0.0059	BC1193(+)	346	none	BC1194(-)	170
p0257	3233977..3233992	-	TGAAAGAGATTTCAAA	0.0059	BC3253(-)	1124	BC3254(-) 1..571[572..587]588..2292	BC3255(-)	1907
p0258	4928264..4928279	-	TAAAAACGGTTTCATT	0.0059	BC5025(-)	454	BC5026(+) 1..54[55..70]71..444	BC5027(+)	404
p0259	738311..738326	-	TTTAAACGCTTACATT	0.006	BC0752(+)	145	none	BC0753(+)	542
p0260	774166..774181	-	AGAAAGCCAATTCATT	0.006	BC0787(+)	1172	BC0788(+) 1..1065[1066..1081]1082..1272	BC0789(+)	464
p0261	1132025..1132040	+	TTAAAGCGAATGCATT	0.006	BC1151(-)	1146	BC1152(+) 1..907[908..923]924..1008	BC1153(+)	128
p0262	2000722..2000737	+	TGAAAAAGTATGCAAC	0.006	BC2057(+)	93	BC2058(+) 1..1[2..17]18..1206	BC2059(+)	1205
p0263	2593906..2593921	+	TTAAAGCGATTTCAAG	0.006	BC2626(+)	1582	BC2627(+) 1..1599[1600..1615]1616..1866	BC2628(+)	229
p0264	3814512..3814527	-	ATAAAGCGATTTCAGT	0.006	BC3834(-)	116	none	BC3835(-)	62
p0265	3838887..3838902	-	AGAAAACGCTAAAATT	0.006	BC3859(-)	942	BC3860(-) 1..696[697..712]713..1974	BC3861(-)	1270
p0266	631269..631284	-	TGAAAGCGTTTGTATG	0.0061	BC0633(-)	856	BC0634(-) 1..876[877..892]893..1107	BC0635(-)	195
p0267	738313..738328	+	TGTAAGCGTTTAAATT	0.0061	BC0752(+)	147	none	BC0753(+)	540
p0268	2205629..2205644	-	AGTAAATGCTTTCAAT	0.0061	BC2258(+)	116	BC2259(+) 1..135[136..151]152..756	BC2260(+)	676
p0269	4024254..4024269	-	TGAAAACGTTAAAAAA	0.0061	BC4050(-)	299	none	BC4051(-)	24
p0270	529804..529819	+	AGAAAACGTATAAATG	0.0062	BC0551(+)	143	none	BC0552(+)	389
p0271	1795020..1795035	+	AGAAAACGTTAAAAAA	0.0062	BC1834(-)	951	BC1835(+) 1..593[594..609]610..627	BC1836(+)	238
p0272	2764598..2764613	+	CGAAAATGTTATCATA	0.0062	BC2796(+)	532	BC2797(+) 1..418[419..434]435..435	BC2798(-)	128
p0273	3779595..3779610	+	CGATAGCGTTTTCATA	0.0062	BC3803(-)	389	BC3804(-) 1..360[361..376]377..900	BC3805(-)	675
p0274	4200925..4200940	-	AGAAGACGATTGCATA	0.0062	BC4252(+)	1278	BC4253(+) 1..1006[1007..1022]1023..1113	BC4254(+)	87
p0275	536622..536637	+	CAAAAACGTATACATT	0.0063	BC0555(-)	1414	BC0556(+) 1..1141[1142..1157]1158..2871	BC0557(+)	2018
p0276	1421010..1421025	+	CTAAAGCGATTTCAAT	0.0063	BC1461(-)	2168	BC1463(-) 1..20[21..36]37..708	BC1464(+)	849
p0277	1661095..1661110	+	TGAAAGAGTTAGCAAT	0.0063	BC1711(-)	849	BC1712(+) 1..658[659..674]675..1389	BC1713(-)	810
p0278	2126826..2126841	+	TGAAAAGGTTAGCAAA	0.0063	BC2175(+)	971	BC2176(+) 1..892[893..908]909..1203	BC2177(+)	475
p0279	2128098..2128113	-	TGAAAACATACGCATT	0.0063	BC2177(+)	88	BC2178(+) [1..15]16..480	BC2179(+)	440
p0280	2431688..2431703	-	TAAAAACGATAGCATT	0.0063	BC2465(+)	747	none	BC2466(+)	770
p0281	4908887..4908902	-	TGAAAGCGCTTGTATA	0.0063	BC5003(-)	1354	BC5004(-) 1..1333[1334..1349]1350..2382	BC5005(+)	1522
p0282	5210030..5210045	-	AGAAAGCGCTACCAAA	0.0063	BC5298(-)	1092	BC5299(-) 1..1090[1091..1106]1107..1242	BC5300(-)	132
p0283	1014979..1014994	-	TTTAAACGCTTTCAAA	0.0064	BC1033(+)	191	none	BC1034(+)	4
p0284	1309429..1309444	+	AAAAAGCGTTCTCATG	0.0064	BC1331(+)	220	none	BC1333(+)	851
p0285	1447781..1447796	-	TGAAAGTGCTTTCACT	0.0064	BC1490(+)	601	BC1491(+) 1..290[291..306]307..1140	BC1492(+)	1060
p0286	2343005..2343020	-	AGAAAACGAATTAATC	0.0064	BC2398(+)	401	none	BC2399(+)	184
p0287	2809744..2809759	+	AGAAAATGTTTCCATA	0.0064	BC2846(-)	157	none	BC2847(-)	94
p0288	3950555..3950570	+	TGTAAACGATTTAATT	0.0064	BC3973(-)	357	none	BC3974(+)	457
p0289	4184706..4184721	+	TGGAAACGTATGCAAA	0.0064	BC4235(-)	381	BC4236(-) 1..150[151..166]167..456	BC4237(-)	286
p0290	4582410..4582425	-	CGATAGCGTTTGCATT	0.0064	BC4641(-)	328	BC4642(+) 1..123[124..139]140..804	BC4643(-)	818
p0291	5062272..5062287	+	ACAAAGCGCTTTCATT	0.0064	BC5163(-)	719	BC5164(-) 1..693[694..709]710..930	BC5165(-)	377
p0292	182630..182645	-	TGAAAACGTTTATAGT	0.0065	BC0204(+)	1222	BC0205(+) 1..469[470..485]486..504	BC0206(-)	35
p0293	438256..438271	-	ACAAAACGTTATCATT	0.0065	BC0447(+)	1916	BC0448(-) 1..1728[1729..1744]1745..2667	BC0449(-)	1116
p0294	480634..480649	+	TGTAAACGTTTTCGAA	0.0065	BC0490(+)	250	BC0491(+) 1..98[99..114]115..2250	BC0492(+)	2206
p0295	2350418..2350433	+	GTAAAACGTTAGCATT	0.0065	BC2407(+)	233	BC2408(+) 1..160[161..176]177..1377	BC2409(-)	2509
p0296	2761286..2761301	+	AGAAAGCATATACAAA	0.0065	BC2791(-)	712	BC2792(+) 1..541[542..557]558..858	BC2793(-)	344
p0297	2765028..2765043	-	TGAAAAAGATTGCAAC	0.0065	BC2797(+)	413	BC2798(-) 1..286[287..302]303..1368	BC2799(-)	1507
p0298	4644991..4645006	+	TTAAAACGAATACAAT	0.0065	BC4705(-)	1081	BC4706(+) 1..787[788..803]804..1272	BC4707(+)	671
p0299	471061..471076	-	AGAAAACGCTTTCTAT	0.0066	BC0481(-)	256	none	BC0482(+)	53
p0300	471063..471078	+	AGAAAGCGTTTTCTAA	0.0066	BC0481(-)	258	none	BC0482(+)	51
p0301	1450974..1450989	+	TGAAAATATTTTCATT	0.0066	BC1494(+)	968	BC1495(+) 1..860[861..876]877..981	BC1496(-)	140
p0302	1985403..1985418	-	TGAAAACGATATAAAT	0.0066	BC2041(+)	441	BC2042(+) 1..325[326..341]342..609	BC2043(-)	292
p0303	3601653..3601668	-	ATAAAACGATAGCAAT	0.0066	BC3627(-)	1292	BC3628(-) 1..1300[1301..1316]1317..1464	BC3629(-)	214
p0304	4678972..4678987	+	AGAAAGAGTTCGCATA	0.0066	BC4741(-)	1971	BC4742(-) 1..1625[1626..1641]1642..1860	BC4743(-)	237
p0305	917591..917606	-	TGAACACGCTTTCATA	0.0067	BC0935(-)	37	none	BC0936(+)	172
p0306	3499412..3499427	-	TGAAAGCGTTTTCTAA	0.0067	BC3530(-)	221	none	BC3531(+)	53
p0307	3572081..3572096	-	TGAAATCGTTCTCATA	0.0067	BC3595(-)	118	none	BC3596(-)	89
p0308	3620158..3620173	-	AGAAAATGATGTCATT	0.0067	BC3648(-)	683	none	BC3650(-)	497
p0309	855908..855923	+	TGAAAATGAATGCAAT	0.0068	BC0877(-)	287	BC0878(-) 1..267[268..283]284..1062	BC0879(+)	890
p0310	1227195..1227210	+	CAAAAACGATTACATT	0.0068	BC1249(-)	1051	BC1250(-) 1..1040[1041..1056]1057..1920	BC1251(-)	988
p0311	4938575..4938590	+	AGAAAAAGTATTCACT	0.0068	BC5032(+)	2684	BC5034(+) 1..326[327..342]343..1656	BC5035(+)	1434
p0312	197670..197685	-	TGAAAACGCATTTATA	0.0069	BC0219(-)	119	none	BC0220(-)	165
p0313	1351689..1351704	+	AGAAAACGCTTACGTG	0.0069	BC1387(+)	13	none	BC1388(+)	125
p0314	1712766..1712781	+	GGAAAACGTAATCAGC	0.0069	BC1759(+)	762	BC1760(-) 1..716[717..732]733..984	BC1761(+)	944
p0315	2381669..2381684	+	TAAAAACGAATGCAAT	0.0069	BC2438(-)	971	BC2439(+) 1..760[761..776]777..1470	BC2440(+)	939
p0316	3187049..3187064	-	CGAAAGTGTTTGCAAC	0.0069	BC3208(-)	693	BC3209(+) 1..71[72..87]88..813	BC3210(+)	829
p0317	3390591..3390606	-	AGAAAACGTTGGAAAA	0.0069	BC3426(-)	130	none	BC3427(-)	440
p0318	196446..196461	+	TAAAAACGATATCATC	0.007	BC0218(-)	32	none	BC0219(-)	237
p0319	2434660..2434675	-	AGAAAACGCTGTAAAT	0.007	BC2466(+)	863	BC2467(+) 1..203[204..219]220..1038	BC2468(+)	1068
p0320	2827073..2827088	-	AGTAAATGTATTCAAT	0.007	BC2865(+)	502	BC2866(-) 1..306[307..322]323..453	BC2867(-)	460
p0321	3100034..3100049	-	TGAAAACAATTTCAGA	0.007	BC3128(-)	962	BC3129(-) 1..519[520..535]536..951	BC3130(-)	721
p0322	616926..616941	-	ATAAAACGAATGCAAA	0.0071	BC0623(+)	734	BC0624(-) 1..697[698..713]714..1884	BC0625(-)	1174
p0323	936140..936155	+	TTAAAACGATTTCACC	0.0071	BC0948(+)	496	none	BC0949(+)	224
p0324	1014807..1014822	-	TGAAAGCGGTGTCAAC	0.0071	BC1033(+)	19	none	BC1034(+)	176
p0325	4282858..4282873	-	CGAAAAAGCTTTCAAA	0.0071	BC4342(-)	564	BC4343(-) 1..474[475..490]491..1386	BC4344(+)	1156
p0326	4318702..4318717	-	AGAAAACAAATGCAAT	0.0071	BC4378(-)	640	BC4379(-) 1..487[488..503]504..1122	BC4380(-)	842
p0327	4507087..4507102	-	AGTAAACGTTCTAATT	0.0071	BC4559(-)	1853	BC4560(-) 1..1395[1396..1411]1412..2421	BC4561(-)	1028
p0328	4736473..4736488	-	ATAAAACGTACACATA	0.0071	BC4810(-)	205	BC4811(-) 1..166[167..182]183..621	BC4812(-)	528
p0329	5339755..5339770	-	ATAAAACCTTTTCAAT	0.0071	BC5423(+)	101	none	BC5424(+)	14
p0330	182632..182647	+	TATAAACGTTTTCAAG	0.0072	BC0204(+)	1224	BC0205(+) 1..471[472..487]488..504	BC0206(-)	33
p0331	762300..762315	+	TTTAAACGCTTTCAAC	0.0072	BC0774(-)	983	BC0775(-) 1..966[967..982]983..1377	BC0776(-)	530
p0332	863133..863148	+	TTAAAACGTACGCATC	0.0072	BC0882(+)	1129	BC0883(+) 1..351[352..367]368..1689	BC0884(+)	1338
p0333	959151..959166	-	TTAAAACGATTGCAGA	0.0072	BC0970(+)	776	BC0971(-) 1..508[509..524]525..1407	BC0972(+)	1310
p0334	1113393..1113408	+	TAAAAACGTAATCAAA	0.0072	BC1130(-)	465	BC1131(+) 1..182[183..198]199..204	BC1132(-)	203
p0335	2707800..2707815	+	AGAAAACAAATTCAAA	0.0072	BC2732(+)	251	none	BC2733(+)	429
p0336	2938105..2938120	-	TGAAAACGAATGAAAT	0.0072	BC2978(-)	371	BC2979(-) 1..295[296..311]312..750	BC2980(+)	706
p0337	3481588..3481603	-	AGAAAAAGTATACATG	0.0072	BC3521(-)	286	none	BC3522(-)	1381
p0338	3634622..3634637	-	TAAAAGCGTATTCACT	0.0072	BC3665(-)	491	BC3666(-) 1..499[500..515]516..921	BC3667(-)	487
p0339	4050053..4050068	-	AGAAAGCATATACAAC	0.0072	BC4081(-)	55	none	BC4082(+)	88
p0340	4801252..4801267	-	TGAAAAAGTTCACAAA	0.0072	BC4870(-)	145	none	BC4895(+)	7784
p0341	1168301..1168316	+	AGAAAACGTTCTCTTT	0.0073	BC1186(-)	203	none	BC1187(+)	113
p0342	1468375..1468390	+	TGTAAACGCTTTAATC	0.0073	BC1515(+)	16	none	BC1516(+)	232
p0343	201728..201743	-	AGAAAACGAATTAAAA	0.0074	BC0223(+)	721	BC0224(-) 1..735[736..751]752..867	BC0225(+)	243
p0344	227925..227940	+	AAAAAACGTTAGCAAG	0.0074	BC0254(+)	286	BC0255(+) 1..55[56..71]72..1416	BC0256(+)	1483
p0345	2472332..2472347	+	AGAAAACGAATTAAAA	0.0074	BC2504(+)	433	BC2505(+) 1..242[243..258]259..375	BC2506(+)	291
p0346	3713223..3713238	+	AGTAAACCTATTCATA	0.0074	BC3746(-)	3068	BC3747(+) 1..2670[2671..2686]2687..2730	BC3748(-)	123
p0347	4036710..4036725	-	CGGAAGCGTTTGCAAT	0.0074	BC4063(-)	1217	BC4064(-) 1..1102[1103..1118]1119..1473	BC4065(-)	341
p0348	4401668..4401683	+	TGAAAACATAATCAAA	0.0074	BC4457(-)	299	BC4458(-) 1..276[277..292]293..1245	BC4459(-)	1129
p0349	4970530..4970545	-	AGAAAAAGATTTCACT	0.0074	BC5061(+)	1355	BC5062(-) 1..1165[1166..1181]1182..1263	BC5063(-)	446
p0350	1880683..1880698	+	GGAAAACGAAAACAAT	0.0075	BC1935(+)	623	BC1936(+) 1..256[257..272]273..444	BC1937(+)	290
p0351	2736817..2736832	+	TTAAAGCGATATCATC	0.0075	BC2758(-)	748	BC2759(-) 1..746[747..762]763..1287	BC2760(+)	684
p0352	3250006..3250021	+	AAAAAGCGGTTTCATT	0.0075	BC3268(-)	699	BC3270(-) 1..435[436..451]452..813	BC3271(-)	461
p0353	3993307..3993322	-	TGAAAACGTTTGCGCC	0.0075	BC4015(-)	44	none	BC4016(+)	202
p0354	4303859..4303874	+	GGAAAGCATTTGCAAA	0.0075	BC4364(-)	473	BC4365(-) 1..434[435..450]451..2604	BC4366(-)	2418
p0355	4765782..4765797	+	ATAAAGCGATTGCAAG	0.0075	BC4841(-)	270	BC4842(-) 1..222[223..238]239..714	BC4843(-)	487
p0356	5212174..5212189	-	CAAAAACGTATTCAAC	0.0075	BC5301(-)	1118	BC5302(+) 1..864[865..880]881..2730	BC5303(-)	1873
p0357	846376..846391	-	AGAAATCGTTTTCACA	0.0076	BC0868(-)	85	none	BC0869(-)	124
p0358	1565961..1565976	-	CGAAAACGATAACAGA	0.0076	BC1608(+)	578	BC1609(+) 1..576[577..592]593..1551	BC1610(+)	1147
p0359	2430296..2430311	+	TGAAAACGTTCATAAT	0.0076	BC2464(+)	668	none	BC2465(+)	431
p0360	2848172..2848187	+	TGTAAATGATTTCAAT	0.0076	BC2886(-)	1123	BC2887(-) 1..381[382..397]398..405	BC2888(-)	76
p0361	3779593..3779608	-	TGAAAACGCTATCGTC	0.0076	BC3803(-)	387	BC3804(-) 1..358[359..374]375..900	BC3805(-)	677
p0362	36080..36095	-	ATAAAACGATCACATA	0.0077	BC0035(+)	278	BC0036(+) 1..277[278..293]294..627	BC0037(+)	369
p0363	655625..655640	+	TGTAAACGGTTACATG	0.0077	BC0658(+)	103	none	BC0659(+)	18
p0364	840031..840046	+	TGAAAATGCTAGCAAA	0.0077	BC0863(-)	786	BC0864(-) 1..500[501..516]517..1200	BC0865(-)	744
p0365	1401041..1401056	+	TGAAAATGTAGTCAAT	0.0077	BC1440(+)	432	BC1441(-) 1..408[409..424]425..1392	BC1442(+)	1517
p0366	2227068..2227083	-	TGTAAGCCTTTACAAT	0.0077	BC2284(+)	341	none	BC2285(+)	38
p0367	2954330..2954345	+	CGAAAACCATTTCAAA	0.0077	BC2996(-)	345	BC2997(+) 1..139[140..155]156..930	BC2998(+)	771
p0368	4462650..4462665	-	GTAAAACGTTCACATT	0.0077	BC4516(-)	1665	BC4517(-) 1..1673[1674..1689]1690..1794	BC4518(-)	118
p0369	1232804..1232819	+	AATAAGCGCTTTCATA	0.0078	BC1252(-)	344	none	BC1253(+)	463
p0370	1586848..1586863	-	TAAAAGCGTTGACAAT	0.0078	BC1628(+)	960	BC1629(+) 1..791[792..807]808..1641	BC1630(+)	863
p0371	2660900..2660915	+	TGAAAGAGCATACATT	0.0078	BC2675(+)	343	BC2676(+) 1..298[299..314]315..879	BC2677(+)	850
p0372	2763444..2763459	+	TGTAAACGATGGCATG	0.0078	BC2795(+)	45	BC2796(+) 1..41[42..57]58..663	BC2797(+)	720
p0373	3926095..3926110	+	CAAAAACGTTAGCAAT	0.0078	BC3945(-)	760	BC3946(+) 1..265[266..281]282..936	BC3947(-)	740
p0374	371934..371949	+	ATAAAACGAATGCAAC	0.0079	BC0391(+)	1280	BC0392(+) 1..1042[1043..1058]1059..1266	BC0393(+)	345
p0375	2186274..2186289	-	TGATAACGCTTTCACT	0.0079	BC2237(+)	227	none	BC2238(+)	36
p0376	2337934..2337949	+	TGTAAACGCTTTAAAA	0.0079	BC2392(-)	274	BC2393(+) 1..47[48..63]64..306	BC2394(+)	254
p0377	4681967..4681982	+	AATAAACGTTATCATA	0.0079	BC4745(-)	147	BC4746(+) 1..36[37..52]53..960	BC4747(+)	904
p0378	5105423..5105438	+	TGGAAACGCATTCAAA	0.0079	BC5204(+)	303	BC5205(+) 1..1[2..17]18..2478	BC5206(-)	2605
p0379	5119280..5119295	+	CGAAAACATTAGCAAT	0.0079	BC5217(-)	1179	BC5218(+) 1..955[956..971]972..1218	BC5219(+)	414
p0380	581557..581572	+	TGTTAGCGTTTTCATA	0.008	BC0591(+)	255	none	BC0592(+)	98
p0381	4260875..4260890	-	CGCAAACGTTAGCAAA	0.008	BC4316(-)	1583	BC4317(-) 1..1453[1454..1469]1470..1824	BC4318(-)	565
p0382	4782278..4782293	+	GTAAAACGTTAGCAAT	0.008	BC4856(-)	861	BC4857(+) 1..667[668..683]684..954	BC4858(+)	380
p0383	109079..109094	-	GTAAAGCGTTATCAAT	0.0081	BC0113(+)	646	BC0114(+) 1..579[580..595]596..660	BC0115(+)	379
p0384	609437..609452	-	AGAAATCGTTTACAGT	0.0081	BC0615(-)	1316	BC0616(-) 1..937[938..953]954..969	BC0618(+)	1265
p0385	846378..846393	+	TGAAAACGATTTCTTA	0.0081	BC0868(-)	87	none	BC0869(-)	122
p0386	1176004..1176019	-	TCTAAACGTTTTCATT	0.0081	BC1193(+)	344	none	BC1194(-)	172
p0387	1232080..1232095	-	TGAAAGCGATTCCAGC	0.0081	BC1251(-)	2621	BC1252(-) 1..2488[2489..2504]2505..2868	BC1253(+)	1187
p0388	1828279..1828294	+	AGAAAACGTATTTAGT	0.0081	BC1875(+)	412	BC1876(+) 1..380[381..396]397..426	BC1877(+)	16
p0389	2137704..2137719	-	TAAAAAGGTTTTCATT	0.0081	BC2190(-)	57	none	BC2191(+)	125
p0390	2927220..2927235	-	CGAAAACATTTACAGT	0.0081	BC2968(-)	532	BC2969(-) 1..298[299..314]315..336	BC2970(-)	109
p0391	3287896..3287911	-	AGAAAACCTAGTCATA	0.0081	BC3322(+)	532	BC3323(-) 1..482[483..498]499..1071	BC3324(+)	843
p0392	3333435..3333450	+	TGTAAACCCTTTCAAA	0.0081	BC3370(-)	16	none	BC3371(-)	364
p0393	3699313..3699328	-	GGAAAATGTATTCAAA	0.0081	BC3733(-)	998	BC3734(-) 1..751[752..767]768..819	BC3735(-)	67
p0394	4035320..4035335	-	TAAAAAGGTTTTCATT	0.0081	BC4062(+)	644	BC4063(-) 1..613[614..629]630..786	BC4064(-)	272
p0395	160840..160855	+	GGAAAACGTTTAAATG	0.0082	BC0186(+)	616	BC0187(+) 1..624[625..640]641..1482	BC0188(+)	834
p0396	327221..327236	+	CGCAAGCGTTCACATT	0.0082	BC0348(+)	385	BC0349(+) 1..16[17..32]33..237	BC0350(+)	346
p0397	688764..688779	-	AGAAAACACTCGCAAA	0.0082	BC0687(-)	863	BC0688(-) 1..682[683..698]699..1392	BC0689(+)	975
p0398	748286..748301	+	TGAAAATGTAAACAAT	0.0082	BC0760(+)	452	BC0761(+) 1..365[366..381]382..1074	BC0762(+)	702
p0399	1716394..1716409	+	AGAAAACGATAGAATA	0.0082	BC1761(+)	1408	BC1762(+) 1..1195[1196..1211]1212..1212	BC1763(+)	17
p0400	2569776..2569791	-	AGAAGGCGCTTACATC	0.0082	BC2604(+)	67	none	BC2605(+)	37
p0401	4586830..4586845	+	TAAAAGCGTTTCCAAT	0.0082	BC4644(-)	1514	BC4645(-) 1..1412[1413..1428]1429..1587	BC4646(-)	356
p0402	56361..56376	+	CGAGAGCGTTTTCAAG	0.0083	BC0057(+)	2181	BC0058(+) 1..2076[2077..2092]2093..3531	BC0059(+)	1575
p0403	787969..787984	+	TGTAAACGTTATAATA	0.0083	BC0803(-)	693	BC0804(-) 1..342[343..358]359..1203	BC0805(+)	1164
p0404	1027497..1027512	-	ATAAAACGCTTCCATA	0.0083	BC1047(-)	131	none	BC1048(-)	151
p0405	1340644..1340659	-	TGAAAAAGAATTCAAA	0.0083	BC1371(-)	140	BC1372(-) 1..144[145..160]161..1515	BC1373(-)	1367
p0406	1390755..1390770	+	TTAAAATGTTTGCATA	0.0083	BC1429(-)	1500	BC1430(+) 1..1342[1343..1358]1359..1359	BC1431(-)	287
p0407	2273265..2273280	-	AGAAAGAGTTGGCATA	0.0083	BC2323(+)	230	BC2324(+) 1..219[220..235]236..1881	BC2325(+)	2008
p0408	2286029..2286044	+	AGAAAGCAATTACATG	0.0083	BC2336(+)	363	BC2337(+) 1..282[283..298]299..921	BC2338(+)	1208
p0409	2732367..2732382	+	AGAAAATGTAAACAAT	0.0083	BC2753(-)	102	none	BC2754(+)	36
p0410	2972100..2972115	-	CGAAAACGTATACGTT	0.0083	BC3009(-)	125	BC3010(-) 1..145[146..161]162..1329	BC3011(-)	1657
p0411	3623965..3623980	-	ATAAAACGTTAGCACA	0.0083	BC3651(-)	351	BC3652(-) 1..328[329..344]345..1521	BC3653(-)	1277
p0412	3804551..3804566	-	CGAAAACGAACGCATG	0.0083	BC3825(-)	941	BC3826(-) 1..594[595..610]611..780	BC3827(-)	247
p0413	3925821..3925836	+	TGAAAGAGATTGCAAC	0.0083	BC3945(-)	486	BC3946(+) [1..7]8..936	BC3947(-)	1014
p0414	659749..659764	+	TGTAAACGGTATCATC	0.0084	BC0662(+)	313	BC0663(+) 1..311[312..327]328..936	BC0665(+)	1583
p0415	822374..822389	+	TAAAAACGATGGCATT	0.0084	BC0842(+)	553	BC0843(+) 1..505[506..521]522..1074	BC0844(+)	705
p0416	940508..940523	-	AGAAACCGTTTTAATT	0.0084	BC0950(+)	265	none	BC0951(+)	175
p0417	1566637..1566652	-	TTAAAACGCTTCCAAT	0.0084	BC1608(+)	1254	BC1609(+) 1..1252[1253..1268]1269..1551	BC1610(+)	471
p0418	2118197..2118212	+	AGAGAACGATTTCACA	0.0084	BC2168(-)	980	BC2169(+) 1..440[441..456]457..1299	BC2170(+)	1412
p0419	4024155..4024170	-	CGAAAACGTTTGCCTT	0.0084	BC4050(-)	200	none	BC4051(-)	123
p0420	4423552..4423567	-	TGAAAAAGTACACATT	0.0084	BC4476(-)	821	BC4477(-) 1..825[826..841]842..2331	BC4478(-)	1672
p0421	197738..197753	+	AGAAAGTGAATTCAAA	0.0085	BC0219(-)	187	none	BC0220(-)	97
p0422	1192821..1192836	+	GGATAACGTATTCATT	0.0085	BC1212(+)	123	BC1213(+) 1..115[116..131]132..546	BC1214(+)	430
p0423	1218688..1218703	-	TTAAAACATTTGCAAT	0.0085	BC1242(-)	868	BC1243(+) 1..672[673..688]689..771	BC1244(+)	102
p0424	1686025..1686040	+	TTAAAGCGTTCGCAGT	0.0085	BC1739(+)	178	BC1740(+) 1..154[155..170]171..1440	BC1741(+)	1345
p0425	2192834..2192849	+	ATAAAACGTTTTTATT	0.0085	BC2242(-)	1510	BC2244(-) 1..107[108..123]124..750	BC2245(+)	1575
p0426	4317130..4317145	+	CGAAAACAATTGCATC	0.0085	BC4376(-)	665	BC4377(-) 1..647[648..663]664..930	BC4378(-)	274
p0427	4528469..4528484	+	TTAAACCGTTTTCAAT	0.0085	BC4582(-)	890	BC4583(-) 1..509[510..525]526..1029	BC4584(-)	613
p0428	56359..56374	-	TGAAAACGCTCTCGAA	0.0086	BC0057(+)	2179	BC0058(+) 1..2074[2075..2090]2091..3531	BC0059(+)	1577
p0429	1230024..1230039	-	AGAAAACCTTGGCATG	0.0086	BC1251(-)	565	BC1252(-) 1..432[433..448]449..2868	BC1253(+)	3243
p0430	2155655..2155670	+	TGAAAACGCTGTAAAA	0.0086	BC2209(+)	68	none	BC2210(+)	14
p0431	2504863..2504878	-	TAAAAACCTTTGCATT	0.0086	BC2531(+)	397	BC2532(+) 1..141[142..157]158..630	BC2533(-)	725
p0432	4039776..4039791	-	GGAAAGCATATTCAAT	0.0086	BC4068(-)	292	BC4069(-) 1..278[279..294]295..423	BC4070(-)	115
p0433	5145641..5145656	-	TTAAAGCGCATTCAAG	0.0086	BC5237(+)	297	none	BC5238(-)	309
p0434	1941120..1941135	-	AGAAAACATAATCATG	0.0087	BC1992(+)	70	BC1993(+) 1..39[40..55]56..462	BC1994(-)	456
p0435	4067237..4067252	+	AGAAAGCGTTATGATT	0.0087	BC4101(-)	195	BC4102(+) 1..74[75..90]91..999	BC4103(+)	1040
p0436	4939036..4939051	+	AAAAAACGAATACATC	0.0087	BC5032(+)	3145	BC5034(+) 1..787[788..803]804..1656	BC5035(+)	973
p0437	1503410..1503425	+	AGAAAAAGCAATCATT	0.0088	BC1554(-)	168	BC1555(+) 1..38[39..54]55..999	BC1556(+)	1355
p0438	2592453..2592468	-	TGAAAACCTTTTAAAT	0.0088	BC2626(+)	129	BC2627(+) 1..146[147..162]163..1866	BC2628(+)	1682
p0439	2801768..2801783	+	GGAAAGCGCTTTAATC	0.0088	BC2836(-)	215	none	BC2837(+)	201
p0440	3774374..3774389	+	AGAAAACAATTGCAGA	0.0088	BC3797(-)	985	BC3798(-) 1..974[975..990]991..1233	BC3799(-)	266
p0441	156870..156885	+	AGAAAACGTAAAAATA	0.0089	BC0172(+)	5955	none	BC0184(+)	18
p0442	394813..394828	-	TGCAAACGTTTTCGTA	0.0089	BC0412(-)	191	none	BC0413(+)	31
p0443	821749..821764	-	CGAAAGCATATGCAAT	0.0089	BC0841(+)	1317	BC0842(+) 1..1275[1276..1291]1292..1347	BC0843(+)	104
p0444	1162045..1162060	-	TGTAAACATTGTCATT	0.0089	BC1180(+)	772	BC1181(+) 1..776[777..792]793..1017	BC1182(+)	243
p0445	2712262..2712277	-	TGCAAACGTTTTCGTA	0.0089	BC2734(-)	136	none	BC2735(-)	328
p0446	3758789..3758804	+	GTAAAACGTATACATC	0.0089	BC3785(-)	1305	BC3786(-) 1..1205[1206..1221]1222..1287	BC3787(-)	66
p0447	148660..148675	-	AGAAAACGATTGAAGA	0.009	BC0168(+)	556	BC0169(-) 1..385[386..401]402..618	BC0170(+)	356
p0448	626114..626129	+	TGTAAACGGTATCAAA	0.009	BC0630(+)	103	none	BC0631(+)	22
p0449	1994129..1994144	-	AAAAAACGCAAGCATT	0.009	BC2050(+)	86	none	BC2051(+)	166
p0450	4100468..4100483	-	AGAAAGAGTAAGCATT	0.009	BC4135(-)	543	BC4136(-) 1..525[526..541]542..663	BC4137(-)	158
p0451	5089539..5089554	-	ATTAAACGTATGCAAA	0.009	BC5188(-)	2713	BC5189(-) 1..2447[2448..2463]2464..2508	BC5190(-)	319
p0452	396427..396442	-	AGCAAACGTTTGCGTT	0.0091	BC0412(-)	1805	BC0413(+) 1..1567[1568..1583]1584..1671	BC0414(+)	293
p0453	1356866..1356881	-	TTAAAGCCTTTTCAAT	0.0091	BC1392(+)	42	none	BC1393(-)	300
p0454	1990147..1990162	-	AGATAGCGCTTTCAAG	0.0091	BC2046(+)	662	BC2047(+) 1..206[207..222]223..1338	BC2048(+)	1181
p0455	2281167..2281182	+	AAAGAACGTTTGCATT	0.0091	BC2329(-)	758	BC2330(+) 1..610[611..626]627..873	BC2331(-)	411
p0456	3009174..3009189	+	CTAAAACGCTATCATC	0.0091	BC3050(+)	299	BC3051(-) 1..263[264..279]280..450	BC3052(+)	788
p0457	3413230..3413245	+	AAAAAACGTATACAGA	0.0091	BC3455(-)	1212	BC3456(-) 1..660[661..676]677..1200	BC3457(+)	886
p0458	3525649..3525664	-	CGGAAGCGCTTTCAAT	0.0091	BC3554(-)	339	BC3555(+) 1..84[85..100]101..1485	BC3556(-)	1435
p0459	4013769..4013784	-	ATAAAGCGCTTACACA	0.0091	BC4039(+)	397	BC4040(+) 1..111[112..127]128..276	BC4041(-)	200
p0460	4157851..4157866	+	AGAAAACGTTCAAAAG	0.0091	BC4200(-)	810	BC4201(+) 1..584[585..600]601..921	BC4202(+)	400
p0461	4528908..4528923	-	AGAAAGCGCATTCGAA	0.0091	BC4582(-)	1329	BC4583(-) 1..948[949..964]965..1029	BC4584(-)	174
p0462	5271605..5271620	+	TGAAAAGGTAAGCAAT	0.0091	BC5357(+)	2332	none	BC5358(+)	24
p0463	1282735..1282750	-	AGAAAACGCTTACTTA	0.0092	BC1302(+)	45	none	BC1303(+)	107
p0464	1974109..1974124	+	TCAAAGCGTATGCATT	0.0092	BC2029(+)	256	BC2030(-) 1..211[212..227]228..579	BC2031(+)	533
p0465	2168190..2168205	+	TGTAAGCGTTGCCATT	0.0092	BC2222(-)	739	BC2223(+) 1..179[180..195]196..1539	BC2224(+)	1349
p0466	3973446..3973461	-	AGAAAAGGTATACAAG	0.0092	BC3997(-)	96	none	BC3998(+)	51
p0467	4258034..4258049	-	GGAGAACGTATTCAAA	0.0092	BC4314(-)	441	BC4315(-) 1..308[309..324]325..1140	BC4316(-)	867
p0468	4304950..4304965	-	TGAAGGCGAATTCATT	0.0092	BC4364(-)	1564	BC4365(-) 1..1525[1526..1541]1542..2604	BC4366(-)	1327
p0469	5029134..5029149	+	TGAAAACGTAAGTATT	0.0092	BC5125(-)	457	none	BC5126(+)	118
p0470	653330..653345	+	TGTAAACGTTTTTATG	0.0093	BC0656(-)	169	none	BC0657(+)	84
p0471	897992..898007	+	AGAAAACGGTTTTATT	0.0093	BC0907(+)	725	BC0908(+) 1..670[671..686]687..951	BC0909(+)	271
p0472	1153707..1153722	+	CGAAAGCATTAACATT	0.0093	BC1173(+)	647	BC1174(+) 1..616[617..632]633..1239	BC1175(+)	714
p0473	2342417..2342432	-	GGTAAGCGCTATCAAA	0.0093	BC2397(+)	499	BC2398(+) 1..362[363..378]379..549	BC2399(+)	772
p0474	2476247..2476262	-	AGAAACCGTACTCAAA	0.0093	BC2506(+)	926	BC2507(-) 1..594[595..610]611..843	BC2508(+)	1210
p0475	3103458..3103473	+	AGAAAAGGTACTCAAA	0.0093	BC3132(-)	752	BC3133(-) 1..425[426..441]442..1131	BC3134(+)	1653
p0476	4912128..4912143	-	ATAAAGCGCTAACAAA	0.0093	BC5005(+)	881	BC5006(-) 1..859[860..875]876..918	BC5007(-)	354
p0477	659123..659138	-	AGAAAGAGATTTCACT	0.0094	BC0661(+)	1190	BC0662(+) 1..1178[1179..1194]1195..1491	BC0663(+)	299
p0478	819851..819866	+	TGAAAGCGTTTACTAA	0.0094	BC0840(+)	611	BC0841(+) 1..304[305..320]321..885	BC0842(+)	607
p0479	1166183..1166198	+	TGAAAGGGCTAACATT	0.0094	BC1184(-)	318	none	BC1185(+)	18
p0480	3099734..3099749	+	AGTAAGAGCTTTCATA	0.0094	BC3128(-)	662	BC3129(-) 1..219[220..235]236..951	BC3130(-)	1021
p0481	3121884..3121899	+	TTAAAATGTTTGCATC	0.0094	BC3151(-)	350	BC3152(-) 1..185[186..201]202..405	BC3153(-)	230
p0482	3854227..3854242	+	AGAAAGCATTATCAGA	0.0094	BC3871(-)	3590	BC3873(+) 1..661[662..677]678..1710	BC3874(-)	1083
p0483	3862549..3862564	-	AGAAAACGTTAGAAGA	0.0094	BC3882(-)	291	BC3883(-) 1..295[296..311]312..717	BC3884(-)	390
p0484	3910433..3910448	-	TTAAAATGTTTACATA	0.0094	BC3926(-)	497	BC3927(-) 1..505[506..521]522..801	BC3928(+)	384
p0485	4974945..4974960	+	AGAAAACGTACTTAAT	0.0094	BC5065(-)	587	BC5066(-) 1..555[556..571]572..1059	BC5067(+)	806
p0486	3377001..3377016	-	TGAAAACGTTAGTATG	0.0095	BC3412(-)	1008	BC3413(-) 1..550[551..566]567..567	BC3414(-)	16
p0487	3378820..3378835	-	AGAAAGTGATTTCACA	0.0095	BC3414(-)	959	BC3415(-) 1..796[797..812]813..849	BC3416(-)	224
p0488	4001791..4001806	-	AGTAAGCGCAGGCAAT	0.0095	BC4025(-)	475	BC4026(+) 1..300[301..316]317..618	BC4027(-)	598
p0489	4810242..4810257	-	TTAAAACGATATCAAG	0.0095	BC4895(+)	509	none	BC4897(-)	549
p0490	5135797..5135812	-	AGAAAACTTTAACATT	0.0095	BC5231(-)	280	none	BC5232(+)	283
p0491	412708..412723	-	CCAAAACGTTTGCATA	0.0096	BC0422(+)	2590	BC0423(+) 1..1857[1858..1873]1874..2982	BC0424(+)	1364
p0492	1693384..1693399	-	AGCAAGTGTTTTCATC	0.0096	BC1743(+)	1986	BC1744(+) 1..1868[1869..1884]1885..3195	BC1745(-)	2067
p0493	3923613..3923628	-	TGAAAGCGAGTACAAA	0.0096	BC3943(-)	381	BC3944(-) 1..348[349..364]365..1050	BC3945(-)	779
p0494	4165656..4165671	+	GGAAAACATATACAAT	0.0096	BC4210(+)	1060	BC4211(+) 1..169[170..185]186..978	BC4212(+)	889
p0495	4831593..4831608	-	AGAAATCGTATACAAA	0.0096	BC4919(-)	727	BC4920(+) 1..584[585..600]601..606	BC4921(-)	179
p0496	4924254..4924269	+	AGAAAACGCTCAAAAA	0.0096	BC5019(-)	630	BC5020(+) 1..170[171..186]187..387	BC5021(+)	184
p0497	1157943..1157958	-	ATAAAACATATTCATT	0.0097	BC1176(+)	1827	BC1178(-) 1..82[83..98]99..381	BC1179(+)	602
p0498	2637460..2637475	-	TTAAAAGGTTTACATT	0.0097	BC2654(+)	961	BC2655(+) 1..972[973..988]989..1722	BC2656(+)	726
p0499	4578999..4579014	-	ATGAAACGTTTTCATA	0.0097	BC4637(-)	83	none	BC4638(-)	200
p0500	5117512..5117527	+	TGTAAGCGATTCCAAA	0.0097	BC5216(-)	20	none	BC5217(-)	270
p0501	464723..464738	-	TGTAAGCGTTTTTAAA	0.0098	BC0474(+)	54	none	BC0476(+)	1610
p0502	467923..467938	-	GAAAAACGTATTCATG	0.0098	BC0476(+)	353	BC0477(-) 1..254[255..270]271..654	BC0478(+)	513
p0503	1529809..1529824	-	TGAAAGCTTTTGCATG	0.0098	BC1581(+)	669	BC1582(+) 1..537[538..553]554..867	BC1583(+)	1157
p0504	1950303..1950318	+	AAAAAATGTTTTCAAA	0.0098	BC2002(-)	315	BC2003(-) 1..231[232..247]248..348	BC2004(+)	297
p0505	2041843..2041858	+	TTAAAACGCTGACAAA	0.0098	BC2098(+)	29	BC2099(-) [1..16]17..339	BC2100(+)	528
p0506	2889459..2889474	-	AGAAAACGCTGAAATA	0.0098	BC2933(-)	24	none	BC2934(-)	337
p0507	4139072..4139087	+	TGAAAACATTTAAATT	0.0098	BC4175(-)	659	BC4176(-) 1..656[657..672]673..1893	BC4177(-)	1522
p0508	4770265..4770280	+	AGAATGCGCTTACATT	0.0098	BC4846(-)	32	none	BC4847(-)	313
p0509	5114217..5114232	+	TGTTAACGCTTTCAAT	0.0098	BC5211(-)	453	none	BC5213(+)	261
p0510	323503..323518	-	TTAAAACGTTTAAATA	0.0099	BC0344(+)	503	BC0345(-) 1..233[234..249]250..546	BC0346(+)	769
p0511	1400407..1400422	-	ACAAAGCGCTTGCAAT	0.0099	BC1439(+)	310	BC1440(+) 1..62[63..78]79..264	BC1441(-)	210
p0512	1528594..1528609	+	CAAAAACGTATTCAAG	0.0099	BC1580(+)	885	BC1581(+) 1..180[181..196]197..726	BC1582(+)	662
p0513	2479427..2479442	+	CGAAAACATTTACAGA	0.0099	BC2508(+)	292	BC2509(+) 1..205[206..221]222..801	BC2510(+)	736
p0514	4124032..4124047	+	AGGAAGCGTTTCCATT	0.0099	BC4159(-)	906	BC4160(-) 1..879[880..895]896..1422	BC4161(-)	531
p0515	104239..104254	+	AGAAAAAGTTTTAAAT	0.01	BC0107(+)	1507	BC0108(+) 1..1451[1452..1467]1468..1491	BC0109(+)	468
p0516	129822..129837	+	AGAAAAAGTTTTCGTT	0.01	BC0135(+)	229	BC0136(+) 1..230[231..246]247..360	BC0137(+)	117
p0517	631271..631286	+	TACAAACGCTTTCATA	0.01	BC0633(-)	858	BC0634(-) 1..878[879..894]895..1107	BC0635(-)	193
p0518	729903..729918	+	GGAAAGCGTTTAAATG	0.01	BC0741(-)	518	BC0742(+) 1..426[427..442]443..696	BC0743(+)	222
p0519	803648..803663	-	TGAAAACGGTGGCACT	0.01	BC0818(+)	150	BC0819(+) 1..149[150..165]166..1005	BC0820(-)	881
p0520	901891..901906	+	TGAAAAACTTTTCATA	0.01	BC0911(+)	777	BC0912(+) 1..154[155..170]171..621	BC0913(+)	777
p0521	994797..994812	-	GGAAAACACATTCAAT	0.01	BC1013(-)	1062	BC1014(-) 1..971[972..987]988..993	BC1015(+)	181
p0522	1411051..1411066	-	CAAAAACGATTACAAA	0.01	BC1452(-)	901	BC1453(-) 1..793[794..809]810..999	BC1454(-)	201
p0523	1475348..1475363	+	TGAAAGCGGAGACATT	0.01	BC1521(+)	409	BC1522(+) 1..269[270..285]286..513	BC1523(+)	228
p0524	1511465..1511480	-	TGAAAGCGAATGAATC	0.01	BC1564(+)	1444	BC1565(+) 1..1305[1306..1321]1322..1938	BC1566(+)	718
p0525	1643818..1643833	+	TGTAAAGGTATACATT	0.01	BC1695(-)	124	BC1696(+) 1..3[4..19]20..828	BC1697(-)	851
p0526	1655254..1655269	-	AAAAAACGTTTGAAAT	0.01	BC1705(-)	853	BC1706(+) 1..539[540..555]556..846	BC1707(+)	304
p0527	1805861..1805876	+	AGAAAGTGTAAACATA	0.01	BC1847(-)	728	BC1848(+) 1..294[295..310]311..1098	BC1849(+)	1059
p0528	1879907..1879922	-	TAAAAACGTTTTTATT	0.01	BC1934(-)	691	BC1935(+) 1..387[388..403]404..540	BC1936(+)	504
p0529	1901285..1901300	-	GGAAAGCCTTTTCACT	0.01	BC1953(+)	29	none	BC1954(-)	54
p0530	2125794..2125809	-	AGCAACCGTTTTCAAA	0.01	BC2174(+)	1529	BC2175(+) 1..1379[1380..1395]1396..1440	BC2176(+)	124
p0531	2145071..2145086	+	TATAAACGTATACAAT	0.01	BC2198(+)	33	none	BC2199(+)	259
p0532	2183034..2183049	+	AAAAAACGAATGCATG	0.01	BC2235(+)	749	none	BC2237(+)	1140
p0533	2244487..2244502	+	TAAAAATGCTTTCATT	0.01	BC2299(-)	932	none	BC2300(+)	407
p0534	2335820..2335835	-	CAAAAGCGTTCGCAAT	0.01	BC2390(+)	1079	BC2391(+) 1..912[913..928]929..1152	BC2392(-)	264
p0535	2592455..2592470	+	TTAAAAGGTTTTCAAA	0.01	BC2626(+)	131	BC2627(+) 1..148[149..164]165..1866	BC2628(+)	1680
p0536	2694749..2694764	-	ATAAAACGATAACAAC	0.01	BC2716(-)	330	BC2717(+) 1..195[196..211]212..258	BC2718(+)	138
p0537	2716940..2716955	-	TGAAAATGTTTTTATT	0.01	BC2735(-)	2630	none	BC2737(-)	186
p0538	2716942..2716957	+	TAAAAACATTTTCAAA	0.01	BC2735(-)	2632	none	BC2737(-)	184
p0539	2977147..2977162	-	AAAAAACGTATACAGC	0.01	BC3012(-)	978	BC3013(-) 1..637[638..653]654..1167	BC3014(-)	772
p0540	3031442..3031457	+	TAAAAGGGTTTTCATT	0.01	BC3075(-)	106	none	BC3076(-)	207
p0541	3037142..3037157	+	CGAAGGCGATTTCATT	0.01	BC3081(-)	521	BC3082(+) 1..215[216..231]232..507	BC3083(-)	381
p0542	3222994..3223009	-	ATAAAAAGTTTGCAAT	0.01	BC3243(-)	399	BC3244(-) 1..196[197..212]213..441	BC3245(+)	379
p0543	3327476..3327491	+	TGAAAACCAATACAAA	0.01	BC3364(+)	54	BC3365(-) 1..37[38..53]54..537	BC3366(-)	503
p0544	3668865..3668880	-	AGAAAATCTTTTCAAA	0.01	BC3704(+)	39	none	BC3706(-)	1665
p0545	3848247..3848262	+	AGAAAGCGCTTGGAAT	0.01	BC3866(-)	1037	BC3867(-) 1..1041[1042..1057]1058..1206	BC3868(-)	321
p0546	3980467..3980482	-	AGAAAACGAATACGTA	0.01	BC4004(-)	358	BC4005(-) 1..322[323..338]339..435	BC4006(+)	320
p0547	3983765..3983780	+	TGAAAACGAAACCATC	0.01	BC4008(+)	385	BC4009(+) 1..263[264..279]280..1164	BC4010(-)	898
p0548	4148950..4148965	+	AGAAAACATAAGCAAC	0.01	BC4186(-)	531	BC4187(-) 1..516[517..532]533..663	BC4188(-)	120
p0549	4451027..4451042	-	CGAAAGGGTTATCAAT	0.01	BC4504(+)	428	BC4505(-) 1..367[368..383]384..573	BC4507(+)	1400
p0550	4645098..4645113	-	TTAAAACGTTTTTAAT	0.01	BC4705(-)	1188	BC4706(+) 1..894[895..910]911..1272	BC4707(+)	564
p0551	4645100..4645115	+	TAAAAACGTTTTAAAA	0.01	BC4705(-)	1190	BC4706(+) 1..896[897..912]913..1272	BC4707(+)	562
p0552	4700898..4700913	+	TGAAAATGTAAACAAA	0.01	BC4767(+)	214	BC4768(+) 1..182[183..198]199..921	BC4769(+)	865
p0553	4873358..4873373	+	TTAAAGCATTTACATT	0.01	BC4961(-)	20	none	BC4962(+)	111
p0554	5089271..5089286	-	GTAAAACGTTAACATC	0.01	BC5188(-)	2445	BC5189(-) 1..2179[2180..2195]2196..2508	BC5190(-)	587
p0555	5169837..5169852	-	TGGAAACGATGTCATT	0.01	BC5260(-)	1065	BC5261(-) 1..999[1000..1015]1016..1431	BC5262(-)	427
p0556	5175109..5175124	-	TTAAAGAGTTTTCAAT	0.01	BC5265(-)	1116	BC5266(-) 1..976[977..992]993..1422	BC5267(-)	581
p0557	180..195	-	CGAAAACGATTTTAAA	0.011	none		none	BC0001(+)	85
p0558	115698..115713	+	TGAAAACATTGTCACA	0.011	BC0121(+)	2080	BC0122(+) 1..1790[1791..1806]1807..3534	BC0123(+)	1765
p0559	286199..286214	+	CGAAAGTGTTAACATA	0.011	BC0314(-)	395	none	BC0318(+)	5093
p0560	394771..394786	+	TGAAAACAGTTGCAAA	0.011	BC0412(-)	149	none	BC0413(+)	73
p0561	613385..613400	-	AGTAACCGCTTACAAT	0.011	BC0620(-)	89	none	BC0621(+)	108
p0562	696855..696870	+	AGTAAACATTGGCATT	0.011	BC0696(-)	1279	BC0697(-) 1..1266[1267..1282]1283..1944	BC0698(-)	686
p0563	748464..748479	+	AGTAAACAATTACAAT	0.011	BC0760(+)	630	BC0761(+) 1..543[544..559]560..1074	BC0762(+)	524
p0564	1074211..1074226	+	TGAAAACGTTTACTAG	0.011	BC1087(+)	585	BC1088(+) 1..424[425..440]441..1533	BC1089(+)	1110
p0565	1094249..1094264	-	CAAAAACGTAATCAAT	0.011	BC1111(+)	391	BC1112(+) 1..258[259..274]275..978	BC1113(-)	747
p0566	1145921..1145936	+	TGAAAAGGGTTACATT	0.011	BC1165(-)	226	BC1166(+) 1..132[133..135]	BC1167(+)	243
p0567	1282737..1282752	+	AGTAAGCGTTTTCTTT	0.011	BC1302(+)	47	none	BC1303(+)	105
p0568	1287886..1287901	-	TGTAAACGTTTTCTTA	0.011	BC1308(-)	119	none	BC1309(-)	66
p0569	1358312..1358327	-	TGTTAACGTTTACAAA	0.011	BC1395(-)	260	none	BC1396(+)	138
p0570	1369791..1369806	+	AGAAAACGCTAATATA	0.011	BC1405(+)	67	BC1406(+) 1..56[57..72]73..1290	BC1407(+)	1217
p0571	1498008..1498023	+	AGAAAATGATAACAAA	0.011	BC1548(+)	484	BC1549(+) 1..481[482..497]498..519	BC1550(-)	47
p0572	1679619..1679634	+	AGAAAACGTAATTAAA	0.011	BC1733(+)	911	BC1734(+) 1..776[777..792]793..942	BC1735(+)	187
p0573	1746100..1746115	+	AGAAAGCGATTGAAGA	0.011	BC1792(+)	555	BC1793(+) 1..484[485..500]501..1308	BC1794(+)	985
p0574	1765148..1765163	-	AGAGAACGTTCTCACC	0.011	BC1808(-)	210	none	BC1809(+)	84
p0575	1935698..1935713	-	CGAAAGCCATTACAAT	0.011	BC1986(-)	280	BC1987(+) 1..165[166..181]182..1443	BC1988(+)	1274
p0576	2025525..2025540	+	TGAGAGCGCTCGCATC	0.011	BC2080(+)	2242	BC2081(+) 1..2203[2204..2219]2220..4506	BC2082(+)	2283
p0577	2028862..2028877	-	TAAAAGCGTATGCAGC	0.011	BC2082(+)	237	BC2083(+) 1..222[223..238]239..1581	BC2084(+)	1644
p0578	2118705..2118720	-	TGAAAACAAATTCACT	0.011	BC2168(-)	1488	BC2169(+) 1..948[949..964]965..1299	BC2170(+)	904
p0579	2151586..2151601	+	TGAAAGCGTTGTTAAA	0.011	BC2204(+)	125	BC2205(+) 1..32[33..48]49..360	BC2206(+)	357
p0580	2230541..2230556	+	CGAAAGCGTATGAAAA	0.011	BC2286(+)	762	BC2287(+) 1..742[743..758]759..909	BC2288(+)	303
p0581	2262434..2262449	-	TGTTAACGTTTTCAAG	0.011	BC2313(-)	605	BC2314(+) 1..401[402..417]418..768	BC2315(+)	365
p0582	2336986..2337001	-	AGAAAACGTACGAAAC	0.011	BC2391(+)	926	BC2392(-) 1..886[887..902]903..1560	BC2393(+)	885
p0583	2631928..2631943	-	AGAAAAAGATCTCAAC	0.011	BC2648(+)	45	none	BC2649(-)	224
p0584	2646222..2646237	+	TGAAACCGTATACAGA	0.011	BC2661(+)	2005	BC2662(+) 1..1717[1718..1733]1734..2139	BC2664(+)	2291
p0585	2739319..2739334	-	TTAAAACATTATCATT	0.011	BC2761(-)	717	BC2762(+) 1..621[622..637]638..804	BC2763(-)	194
p0586	2793859..2793874	+	AAAAAACGTTTTAAAC	0.011	BC2829(+)	25	none	BC2830(-)	23
p0587	2793880..2793895	-	AAAAAACGTTTTAAAC	0.011	BC2829(+)	46	none	BC2830(-)	2
p0588	2795431..2795446	+	TGCAAACCATTTCATT	0.011	BC2830(-)	1167	BC2831(-) 1..1068[1069..1084]1085..1491	BC2832(-)	537
p0589	3194514..3194529	-	TGTAAACGATTTAAAC	0.011	BC3211(-)	2086	BC3212(-) 1..1517[1518..1533]1534..1542	BC3213(+)	372
p0590	3239540..3239555	-	AGAAAACGTTAGCTTA	0.011	BC3255(-)	226	BC3256(-) 1..115[116..131]132..777	BC3257(-)	1148
p0591	3272542..3272557	-	AGAAAGCGTCAGCATA	0.011	BC3306(-)	87	none	BC3307(-)	991
p0592	3395624..3395639	+	AAAAAATGTATTCATT	0.011	BC3432(-)	442	BC3433(-) 1..296[297..312]313..486	BC3434(+)	277
p0593	3539858..3539873	+	TGAAAACAAATTCACT	0.011	BC3570(-)	79	BC3571(-) 1..63[64..79]80..345	BC3572(-)	381
p0594	3579865..3579880	-	TGAAAGAGATTGCAAG	0.011	BC3601(-)	298	BC3602(-) 1..280[281..296]297..453	BC3603(-)	153
p0595	3600874..3600889	-	GGAAAACCTTGTCATA	0.011	BC3627(-)	513	BC3628(-) 1..521[522..537]538..1464	BC3629(-)	993
p0596	3652296..3652311	+	AATAAACGTTAACATA	0.011	BC3683(-)	719	BC3684(-) 1..720[721..736]737..795	BC3685(-)	55
p0597	3666629..3666644	-	AGAAAGCTTATTCAAA	0.011	BC3701(-)	238	none	BC3702(-)	104
p0598	3701533..3701548	-	TTAAAGCGATGGCAAT	0.011	BC3736(-)	278	BC3737(-) 1..286[287..302]303..1017	BC3738(-)	733
p0599	3731562..3731577	-	GGAAAAAGTTATCAAA	0.011	BC3764(+)	1357	BC3765(+) 1..855[856..871]872..1920	BC3766(-)	1097
p0600	4019665..4019680	-	AGATAGCGATTGCAAC	0.011	BC4046(+)	541	BC4047(+) 1..357[358..373]374..375	BC4048(-)	99
p0601	4106239..4106254	+	AGCAAGTGCTTTCATT	0.011	BC4139(+)	3391	BC4140(+) 1..2171[2172..2187]2188..2727	BC4141(+)	609
p0602	4140594..4140609	+	TGAAAACGCTGTTATA	0.011	BC4176(-)	285	none	BC4177(-)	0
p0603	4200646..4200661	+	TGAAAACGTTAGCGCT	0.011	BC4252(+)	999	BC4253(+) 1..727[728..743]744..1113	BC4254(+)	366
p0604	4342158..4342173	-	AGAAAACCATCGCAAA	0.011	BC4400(-)	1822	BC4401(-) 1..1806[1807..1822]1823..2184	BC4402(-)	572
p0605	4528467..4528482	-	TGAAAACGGTTTAATG	0.011	BC4582(-)	888	BC4583(-) 1..507[508..523]524..1029	BC4584(-)	615
p0606	4541220..4541235	-	TGAAAGCGGTTAAATT	0.011	BC4593(-)	908	BC4594(-) 1..748[749..764]765..1116	BC4595(+)	464
p0607	4812761..4812776	+	TGTAAACGTAACCAAT	0.011	BC4898(-)	80	none	BC4899(+)	178
p0608	5011595..5011610	-	TTAAAGAGTTTGCATT	0.011	BC5109(-)	225	BC5110(-) 1..217[218..233]234..1119	BC5111(-)	890
p0609	5046361..5046376	-	GGCAAGCGATTACAAT	0.011	BC5142(-)	1243	BC5143(-) 1..1234[1235..1250]1251..1308	BC5145(+)	596
p0610	5068317..5068332	-	ATAAAACGTTAGCAGG	0.011	BC5167(-)	1770	BC5168(-) 1..1765[1766..1781]1782..1977	BC5169(-)	346
p0611	5254076..5254091	+	CGTAAGCGATTGCAGA	0.011	BC5344(-)	1661	BC5345(-) 1..1550[1551..1566]1567..2112	BC5346(+)	992
p0612	5364278..5364293	-	ATAAAACGTTACCATA	0.011	BC5440(-)	1058	BC5441(-) 1..1081[1082..1097]1098..1770	BC5442(+)	999
p0613	5364540..5364555	+	TGAAAATGTATCCAAT	0.011	BC5440(-)	1320	BC5441(-) 1..1343[1344..1359]1360..1770	BC5442(+)	737
p0614	141951..141966	+	AGAAAAAATTTTCAAA	0.012	BC0159(+)	777	BC0160(+) 1..674[675..690]691..843	BC0161(+)	128
p0615	396620..396635	+	TGAAAACGGTTGCGTA	0.012	BC0413(+)	89	none	BC0414(+)	100
p0616	527802..527817	+	GGAAAACGCTTTGATT	0.012	BC0547(+)	2050	BC0548(+) 1..1665[1666..1681]1682..1896	BC0549(-)	288
p0617	565579..565594	+	TAAAAATGTTTTCATG	0.012	BC0578(+)	1452	BC0579(+) 1..1330[1331..1346]1347..1347	BC0580(+)	60
p0618	580376..580391	+	CGAAAACGAAAGCAGA	0.012	BC0590(+)	1101	BC0591(+) 1..946[947..962]963..1872	BC0592(+)	1279
p0619	581368..581383	-	CGATAACGTATACATA	0.012	BC0591(+)	66	none	BC0592(+)	287
p0620	593586..593601	+	AGATAATGTTTTCAAT	0.012	BC0601(+)	1223	BC0602(+) 1..923[924..939]940..1701	BC0603(-)	825
p0621	672947..672962	+	GGAAAATGCATACATT	0.012	BC0672(+)	1152	BC0673(+) 1..1165[1166..1181]1182..1317	BC0674(-)	189
p0622	760576..760591	-	AGAAAACTTTCACAAT	0.012	BC0773(-)	731	BC0774(-) 1..735[736..751]752..1476	BC0775(-)	742
p0623	809148..809163	-	AGAAAACGATATAAAG	0.012	BC0825(+)	741	BC0826(-) 1..723[724..739]740..813	BC0827(+)	425
p0624	812865..812880	-	TGAAAACGTAATAACT	0.012	BC0831(+)	949	none	BC0834(+)	1826
p0625	846406..846421	-	AGAAAGGGCATACAAA	0.012	BC0868(-)	115	none	BC0869(-)	94
p0626	849023..849038	+	ATAAAGCGAAAGCATT	0.012	BC0870(+)	375	BC0871(+) 1..4[5..20]21..1626	BC0872(+)	1900
p0627	868537..868552	+	TGAAAACGATGAAAAT	0.012	BC0886(+)	1446	BC0887(+) 1..1061[1062..1077]1078..3975	BC0888(-)	2992
p0628	894877..894892	-	TGTAAACGTAAGCAGG	0.012	BC0905(+)	697	BC0906(+) 1..534[535..550]551..978	BC0907(+)	976
p0629	932102..932117	+	AAAAAATGTTTGCAAA	0.012	BC0945(+)	578	none	BC0946(+)	121
p0630	1061352..1061367	-	AGAAAATCTTTACAAT	0.012	BC1074(-)	38	none	BC1075(+)	158
p0631	1213471..1213486	-	AGAAAACGAATTCTTT	0.012	BC1237(+)	100	BC1238(+) 1..97[98..113]114..777	BC1239(+)	737
p0632	1345354..1345369	+	TGAAAAGCTTTTCATC	0.012	BC1377(+)	35	none	BC1378(+)	132
p0633	1393678..1393693	+	CGAAAGCAATTACATC	0.012	BC1431(-)	1354	BC1432(+) 1..859[860..875]876..1275	BC1433(+)	468
p0634	1562190..1562205	+	AGTAAGCGATTTTATT	0.012	BC1603(-)	143	none	BC1604(+)	105
p0635	1596428..1596443	+	AGTAAGCCCATTCATT	0.012	BC1639(+)	141	BC1640(+) 1..158[159..174]175..279	BC1641(+)	474
p0636	1684541..1684556	-	TGCGAACGCTTTCAAT	0.012	BC1738(-)	342	none	BC1739(+)	18
p0637	1873128..1873143	+	AAAAAACGTTTTAATG	0.012	BC1926(+)	1171	BC1927(+) 1..909[910..925]926..1218	BC1928(+)	391
p0638	1902464..1902479	-	AGAAAGCAAACTCATT	0.012	BC1954(-)	344	none	BC1955(+)	25
p0639	1921622..1921637	-	AGTAAACGTAATAATT	0.012	BC1972(+)	466	BC1973(+) 1..443[444..459]460..1332	BC1974(+)	974
p0640	2045371..2045386	+	AAAAAGCGATTACAGA	0.012	BC2101(+)	520	BC2102(+) 1..442[443..458]459..540	BC2103(+)	101
p0641	2142440..2142455	-	AAAAAACGTTTGAATC	0.012	BC2194(+)	112	BC2195(+) 1..2[3..18]19..720	BC2196(-)	743
p0642	2143985..2144000	-	TGAAAACGTCAACAAA	0.012	BC2196(-)	141	none	BC2197(+)	68
p0643	2427017..2427032	+	TGTAAACCAATTCATT	0.012	BC2462(+)	293	none	BC2463(-)	57
p0644	2536559..2536574	-	AGTAAATGTACTCATT	0.012	BC2563(+)	669	BC2564(+) 1..731[732..747]748..876	BC2565(+)	144
p0645	2617600..2617615	+	CGAAAGCGTTATTAAT	0.012	BC2638(+)	12819	BC2639(-) 1..12491[12492..12507]12508..15033	BC2640(-)	3001
p0646	2678135..2678150	+	TGAAACCGAACTCATT	0.012	BC2693(+)	1035	BC2694(+) 1..815[816..831]832..867	BC2695(-)	160
p0647	2761395..2761410	+	TGAAAAAGATGACATT	0.012	BC2791(-)	821	BC2792(+) 1..650[651..666]667..858	BC2793(-)	235
p0648	2777464..2777479	+	TGAAAGAGCACTCATT	0.012	BC2811(-)	2623	none	BC2813(+)	1525
p0649	2867156..2867171	-	GGAAAACATATTCAAG	0.012	BC2908(+)	1166	BC2909(-) 1..650[651..666]667..1113	BC2910(-)	523
p0650	2950907..2950922	-	AATAAACGCTATCATA	0.012	BC2990(-)	409	BC2991(-) 1..386[387..402]403..582	BC2992(-)	179
p0651	3030332..3030347	+	ATAAAACGAAGTCATA	0.012	BC3073(+)	1148	none	BC3075(-)	355
p0652	3163811..3163826	-	TGTTAACGCTTTCAAA	0.012	BC3188(-)	1025	none	BC3189(+)	123
p0653	3351028..3351043	-	AGAAAGCGCAAGAATT	0.012	BC3384(-)	1643	BC3385(-) 1..1309[1310..1325]1326..1716	BC3386(-)	844
p0654	3427863..3427878	-	TGTAAACGATTTAATG	0.012	BC3472(+)	585	BC3473(+) 1..358[359..374]375..537	BC3474(-)	275
p0655	3625753..3625768	+	TGAAAACGGTTAAATC	0.012	BC3653(-)	54	none	BC3654(+)	50
p0656	3628745..3628760	-	GGTAAACGTTTTAAAA	0.012	BC3659(+)	197	BC3660(+) 1..94[95..110]111..432	BC3661(-)	392
p0657	3756840..3756855	-	CGAAAACAGTTTCATT	0.012	BC3784(-)	145	BC3785(-) 1..70[71..86]87..714	BC3786(-)	728
p0658	3761549..3761564	+	TGTAAACGAAGACATC	0.012	BC3788(-)	234	none	BC3790(-)	802
p0659	3762701..3762716	-	AGCAAACGTTAGCACG	0.012	BC3788(-)	1386	BC3790(-) 1..334[335..350]351..1533	BC3791(-)	1300
p0660	3780157..3780172	-	AGAAAATGTTTTTATA	0.012	BC3804(-)	22	none	BC3805(-)	113
p0661	3839492..3839507	-	TTAAAACATTTACAAA	0.012	BC3859(-)	1547	BC3860(-) 1..1301[1302..1317]1318..1974	BC3861(-)	665
p0662	3850168..3850183	-	GGAGAACGATTACATA	0.012	BC3870(-)	474	BC3871(-) 1..407[408..423]424..876	BC3873(+)	3382
p0663	3906302..3906317	+	TTAAAGAGTTTTCATC	0.012	BC3921(+)	215	BC3922(-) 1..182[183..198]199..507	BC3923(-)	439
p0664	3958592..3958607	-	TGTAAAGGTATACATA	0.012	BC3980(-)	708	BC3981(-) 1..645[646..661]662..723	BC3982(-)	133
p0665	3990011..3990026	-	CGTAAGCGTTTAAATT	0.012	BC4012(-)	1895	BC4014(+) 1..232[233..248]249..1761	BC4015(-)	1559
p0666	3995256..3995271	+	TGTAAACGTTTACTTT	0.012	BC4017(-)	83	none	BC4018(-)	305
p0667	4113350..4113365	-	AGAAAAGGATGACATT	0.012	BC4147(-)	57	none	BC4148(-)	27
p0668	4118293..4118308	-	GGAAAACGTATAAAAA	0.012	BC4154(-)	129	BC4155(-) 1..22[23..38]39..1179	BC4156(+)	1204
p0669	4210645..4210660	+	AGAAAGCGCTTACTAT	0.012	BC4264(-)	166	none	BC4265(-)	158
p0670	4259816..4259831	-	CGAAAGGGTATGCATC	0.012	BC4316(-)	524	BC4317(-) 1..394[395..410]411..1824	BC4318(-)	1624
p0671	4314876..4314891	+	TGAACGCGTATGCAAT	0.012	BC4374(-)	626	BC4375(-) 1..348[349..364]365..639	BC4376(-)	292
p0672	4588369..4588384	-	TGAAAACATTTAAAAT	0.012	BC4646(-)	969	BC4647(-) 1..889[890..905]906..1215	BC4648(-)	317
p0673	4610474..4610489	+	TTAAAACGGATACATT	0.012	BC4667(+)	1002	BC4668(+) 1..923[924..927]	BC4669(+)	116
p0674	4620320..4620335	-	AGAAAGCCTAAGCAAA	0.012	BC4683(-)	410	BC4684(-) 1..228[229..244]245..1311	BC4685(-)	1321
p0675	4678141..4678156	+	AGTAAACGTATTTATC	0.012	BC4741(-)	1140	BC4742(-) 1..794[795..810]811..1860	BC4743(-)	1068
p0676	4685339..4685354	+	AAAAAACGTTTTTAAT	0.012	BC4748(+)	684	BC4749(+) 1..666[667..681]	BC4750(+)	23
p0677	4705823..4705838	-	TTAAAGAGTTTTCATC	0.012	BC4771(-)	284	none	BC4774(+)	363
p0678	4709171..4709186	+	TGAAAACCTTTAAAAT	0.012	BC4774(+)	2159	BC4775(-) 1..1949[1950..1965]1966..2070	BC4776(-)	486
p0679	4783824..4783839	+	TGAGAACACTTTCATT	0.012	BC4859(-)	173	none	BC4860(+)	203
p0680	4954211..4954226	+	CGAAAACGATTCCAGC	0.012	BC5049(+)	997	BC5050(-) 1..953[954..969]970..1170	BC5051(-)	508
p0681	4993687..4993702	-	GGAAAATGCTCTCAAT	0.012	BC5084(-)	1053	BC5085(-) 1..1026[1027..1042]1043..1644	BC5086(-)	953
p0682	5022472..5022487	-	CGATAGCGATTTCAAT	0.012	BC5119(-)	978	BC5120(-) 1..978[979..994]995..1533	BC5121(-)	519
p0683	5078122..5078137	+	TGCAAGAGTTTTCATC	0.012	BC5180(+)	161	BC5181(-) 1..105[106..121]122..312	BC5182(-)	256
p0684	5081934..5081949	-	AAAAAACACTTTCATA	0.012	BC5183(-)	350	BC5184(-) 1..259[260..275]276..1437	BC5185(-)	1280
p0685	5106499..5106514	-	TAAAAACATTTTCATG	0.012	BC5204(+)	1379	BC5205(+) 1..1077[1078..1093]1094..2478	BC5206(-)	1529
p0686	5160106..5160121	-	AGAAAGAGTTCGCAGT	0.012	BC5250(+)	300	BC5251(-) 1..241[242..257]258..471	BC5252(-)	432
p0687	5312506..5312521	+	TGAAAAAGAATACAAA	0.012	BC5396(+)	155	none	BC5397(+)	38
p0688	5315091..5315106	-	TAAAAACGTACTCACT	0.012	BC5399(-)	506	BC5400(-) 1..514[515..530]531..918	BC5401(-)	384
p0689	5388422..5388437	-	AGAAAACGTTGATAAA	0.012	BC5461(-)	191	BC5462(-) 1..195[196..211]212..1842	BC5463(-)	1634
p0690	101135..101150	+	AACAAACGATTTCAAT	0.013	BC0104(+)	963	BC0105(+) 1..803[804..819]820..1110	BC0106(+)	307
p0691	129750..129765	+	AGAAAAAGTTTTAAAA	0.013	BC0135(+)	157	BC0136(+) 1..158[159..174]175..360	BC0137(+)	189
p0692	398587..398602	+	TGTAAAAGATTACAAT	0.013	BC0414(+)	213	BC0415(+) 1..209[210..225]226..792	BC0416(+)	872
p0693	445035..445050	+	GAAAAGCGATTACAAT	0.013	BC0454(+)	6	none	BC0455(+)	98
p0694	455865..455880	-	TTTAAACGTTGGCATC	0.013	BC0465(+)	403	BC0466(+) 1..197[198..213]214..1521	BC0467(+)	1435
p0695	565577..565592	-	TGAAAACATTTTTAAT	0.013	BC0578(+)	1450	BC0579(+) 1..1328[1329..1344]1345..1347	BC0580(+)	62
p0696	637109..637124	-	AGCTAGCGTTTTCATA	0.013	BC0638(+)	675	BC0639(+) 1..593[594..609]610..789	BC0640(+)	192
p0697	656865..656880	+	AGAGAACGAACGCATT	0.013	BC0659(+)	234	BC0660(+) 1..221[222..237]238..897	BC0661(+)	656
p0698	726506..726521	+	AGAGAGCGAAATCATT	0.013	BC0737(+)	865	BC0738(+) 1..544[545..560]561..1152	BC0739(-)	832
p0699	766294..766309	+	TATAAGCGTATACAAT	0.013	BC0781(-)	125	BC0782(-) 1..80[81..96]97..1110	BC0783(-)	1030
p0700	798070..798085	-	CGAAAACAAATGCAAT	0.013	BC0812(+)	1322	BC0813(-) 1..1270[1271..1286]1287..1296	BC0814(-)	554
p0701	884061..884076	-	TTAAAGTGATTTCATT	0.013	BC0895(+)	1097	BC0896(+) 1..951[952..967]968..1863	BC0897(-)	942
p0702	887150..887165	-	TTAAAGCGATTCCAAT	0.013	BC0897(-)	736	BC0898(+) 1..411[412..427]428..789	BC0899(+)	815
p0703	891938..891953	+	AGAAAGCATTTTAAAA	0.013	BC0902(+)	351	BC0903(+) 1..203[204..219]220..954	BC0904(-)	840
p0704	936138..936153	-	TGAAATCGTTTTAATT	0.013	BC0948(+)	494	none	BC0949(+)	226
p0705	941741..941756	-	ATAAAACGCTTGAATA	0.013	BC0952(+)	448	BC0953(+) 1..440[441..456]457..738	BC0954(+)	537
p0706	949583..949598	-	TAAAAACGTTACCATA	0.013	BC0961(-)	420	BC0962(+) 1..278[279..294]295..1476	BC0963(+)	1533
p0707	977919..977934	+	CGAAAACGCCTGCATA	0.013	BC0990(-)	1915	BC0991(+) 1..1438[1439..1454]1455..1734	BC0992(+)	367
p0708	1015404..1015419	-	TTAAAAGGTTTGCAAA	0.013	BC1033(+)	616	BC1034(+) 1..405[406..421]422..837	BC1035(+)	429
p0709	1027659..1027674	-	AAAAAGCGTAAACAAA	0.013	BC1047(-)	293	BC1048(-) [1..11]12..441	BC1049(-)	532
p0710	1055776..1055791	+	TGAAAAAGCTCACAAC	0.013	BC1069(+)	1270	BC1070(+) 1..1237[1238..1253]1254..1407	BC1071(-)	210
p0711	1070574..1070589	+	TGAAAACGCTTTCTCT	0.013	BC1082(+)	835	BC1083(+) 1..581[582..597]598..954	BC1084(-)	396
p0712	1199907..1199922	-	TTAAAACCTTTTCAAG	0.013	BC1222(-)	729	BC1223(-) 1..587[588..603]604..2067	BC1224(-)	1564
p0713	1329067..1329082	+	TGAAAATGATTGCAGG	0.013	BC1356(+)	135	BC1357(+) 1..85[86..101]102..645	BC1358(+)	540
p0714	1660567..1660582	+	TAAAAGCATTTGCAAT	0.013	BC1711(-)	321	BC1712(+) 1..130[131..146]147..1389	BC1713(-)	1338
p0715	1751668..1751683	+	AGAAACCGAATACAAC	0.013	BC1796(+)	1313	BC1797(+) 1..970[971..986]987..2031	BC1798(+)	1180
p0716	2137706..2137721	+	TGAAAACCTTTTTATA	0.013	BC2190(-)	59	none	BC2191(+)	123
p0717	2143856..2143871	-	AGAAAGGATTTGCATT	0.013	BC2196(-)	12	none	BC2197(+)	197
p0718	2231459..2231474	-	AATAAACGCTGTCATT	0.013	BC2287(+)	751	BC2288(+) 1..599[600..615]616..1710	BC2289(+)	1111
p0719	2266707..2266722	+	ATAAAGCGATGACAAT	0.013	BC2317(-)	482	BC2318(-) 1..47[48..63]64..576	BC2319(+)	681
p0720	2275847..2275862	+	AAAAAGCGAATTCAAG	0.013	BC2325(+)	45	none	BC2326(+)	63
p0721	2331515..2331530	-	CGAAAACGAAAGCAGC	0.013	BC2386(+)	148	BC2387(-) 1..116[117..132]133..159	BC2388(+)	316
p0722	2394385..2394400	+	TTAAAACAATTTCAAT	0.013	BC2449(+)	1898	BC2450(+) 1..840[841..856]857..1254	BC2451(+)	411
p0723	2395131..2395146	+	AAGAAACGTTTACATT	0.013	BC2450(+)	332	BC2451(+) 1..319[320..335]336..576	BC2452(+)	889
p0724	2496832..2496847	-	TGAAAATGATTTAATT	0.013	BC2523(+)	845	BC2524(-) 1..831[832..847]848..1692	BC2525(+)	1015
p0725	2635520..2635535	-	TGTAAACAATATCATT	0.013	BC2652(+)	494	BC2653(+) 1..413[414..429]430..480	BC2654(+)	639
p0726	2637327..2637342	+	AGAAAAGGTAAGCAAC	0.013	BC2654(+)	828	BC2655(+) 1..839[840..855]856..1722	BC2656(+)	859
p0727	2764140..2764155	+	GGAAAACGCAAACAGA	0.013	BC2796(+)	74	none	BC2797(+)	24
p0728	2773728..2773743	-	CGAAAAGGTTGGCAAT	0.013	BC2809(-)	303	BC2810(-) 1..223[224..239]240..1002	BC2811(-)	749
p0729	2822102..2822117	-	CGAAAGCATTTACAGA	0.013	BC2860(-)	1410	BC2861(-) 1..1183[1184..1199]1200..1743	BC2862(-)	866
p0730	2851697..2851712	-	GGAAAGAGCTTACAAT	0.013	BC2892(-)	359	none	BC2893(+)	392
p0731	2880921..2880936	+	AGAAAACGCTTCAAAA	0.013	BC2926(-)	228	none	BC2927(-)	189
p0732	2953534..2953549	+	CTTAAACGTATACATT	0.013	BC2994(+)	964	BC2995(-) 1..411[412..427]428..537	BC2996(-)	117
p0733	2956993..2957008	+	AAAAAACGAAAACATT	0.013	BC2998(+)	709	BC2999(+) 1..738[739..754]755..1110	BC3000(-)	412
p0734	3052920..3052935	-	ATAAACCGTTTGCAAA	0.013	BC3095(+)	57	none	BC3096(-)	514
p0735	3084231..3084246	-	AGAAAAAGTACGCATG	0.013	BC3116(-)	624	none	BC3117(+)	314
p0736	3210427..3210442	-	AGAAAAAGGATTCATT	0.013	BC3227(-)	397	BC3228(-) 1..396[397..412]413..678	BC3229(-)	418
p0737	3231937..3231952	-	TGAAAGTACTTTCATT	0.013	BC3252(-)	193	none	BC3253(-)	72
p0738	3548250..3548265	-	CATAAACGTTTACAAA	0.013	BC3576(+)	424	BC3577(-) 1..350[351..366]367..1335	BC3578(-)	1675
p0739	3555166..3555181	-	GGAAAACGTATTTAAA	0.013	BC3578(-)	1862	BC3579(-) 1..1783[1784..1799]1800..2100	BC3580(-)	557
p0740	3607298..3607313	-	AGAAAAAGTAAACAAA	0.013	BC3636(-)	406	BC3637(-) 1..387[388..403]404..453	BC3638(-)	65
p0741	3683903..3683918	-	TGTAAGCGGTATCAAC	0.013	BC3717(+)	1586	BC3718(-) 1..1593[1594..1609]1610..1857	BC3719(-)	261
p0742	3702235..3702250	-	AGAAAACAAATGCAGT	0.013	BC3736(-)	980	BC3737(-) 1..988[989..1004]1005..1017	BC3738(-)	31
p0743	3734607..3734622	-	ATTAAACGATATCATA	0.013	BC3765(+)	1980	BC3766(-) 1..1932[1933..1948]1949..2784	BC3767(+)	1341
p0744	3840140..3840155	-	GGAAAACGCTTAAATG	0.013	BC3859(-)	2195	BC3860(-) 1..1949[1950..1965]1966..1974	BC3861(-)	17
p0745	3860838..3860853	-	AAAAAACGTAAGCAAG	0.013	BC3879(+)	16	none	BC3880(+)	144
p0746	3865578..3865593	-	TGAGAATGTATTCATT	0.013	BC3885(-)	917	BC3886(-) 1..921[922..937]938..3219	BC3887(-)	2266
p0747	4003292..4003307	-	TTAAAACATTTACAAC	0.013	BC4027(-)	125	BC4028(-) 1..109[110..125]126..765	BC4029(-)	715
p0748	4112126..4112141	-	GGAAAACGAATGAATT	0.013	BC4145(-)	445	BC4146(-) 1..379[380..395]396..561	BC4147(-)	182
p0749	4158600..4158615	+	AGAAAACAGTCTCATT	0.013	BC4201(+)	412	BC4202(+) 1..333[334..349]350..402	BC4203(-)	49
p0750	4164672..4164687	-	TGAAAAGGTAATCAAG	0.013	BC4210(+)	76	none	BC4211(+)	799
p0751	4183555..4183570	-	TGAAAATGATTTAATT	0.013	BC4233(-)	228	BC4234(-) 1..102[103..118]119..372	BC4235(-)	250
p0752	4228748..4228763	-	GGAAAACACATGCATA	0.013	BC4282(-)	1306	BC4283(-) 1..1138[1139..1154]1155..1311	BC4284(+)	365
p0753	4287260..4287275	-	TGAAAGAATTTGCATT	0.013	BC4347(-)	153	BC4348(-) 1..135[136..151]152..603	BC4349(+)	787
p0754	4329748..4329763	+	AGATAATGTTTGCATT	0.013	BC4390(-)	547	BC4391(-) 1..438[439..454]455..1119	BC4392(-)	763
p0755	4380559..4380574	+	ATATAACGTTTTCAAA	0.013	BC4438(-)	1543	BC4439(-) 1..1374[1375..1389]	BC4440(-)	66
p0756	4445725..4445740	+	AAAAAACATTTGCAAA	0.013	BC4498(+)	297	BC4499(-) 1..249[250..265]266..639	BC4500(-)	694
p0757	4607634..4607649	+	CATAAACGTATTCAAT	0.013	BC4665(-)	448	BC4666(-) 1..447[448..463]464..1455	BC4667(+)	1231
p0758	4753293..4753308	-	TAAAAACGAAAACATT	0.013	BC4831(-)	425	BC4832(+) 1..119[120..135]136..873	BC4833(-)	784
p0759	4759517..4759532	-	TTAAAACGATAGCACT	0.013	BC4837(+)	515	BC4838(+) 1..447[448..463]464..1956	BC4839(+)	1513
p0760	4837666..4837681	-	AGTAAGCTTTTGCATT	0.013	BC4925(-)	1382	BC4926(+) 1..930[931..946]947..996	BC4927(-)	164
p0761	4908889..4908904	+	TACAAGCGCTTTCAAT	0.013	BC5003(-)	1356	BC5004(-) 1..1335[1336..1351]1352..2382	BC5005(+)	1520
p0762	5188706..5188721	-	TGTAAGTGCTATCATT	0.013	BC5277(-)	628	BC5278(-) 1..639[640..655]656..744	BC5279(-)	352
p0763	5243025..5243040	-	AGAAAACGTTGAAACT	0.013	BC5334(-)	833	BC5335(-) 1..501[502..517]518..858	BC5336(-)	551
p0764	5304204..5304219	-	AGAAGACGCTCGCAAA	0.013	BC5386(+)	720	BC5387(-) 1..672[673..688]689..972	BC5388(+)	539
p0765	5311798..5311813	+	TGAAATCGTTCACAAC	0.013	BC5395(+)	689	BC5396(+) 1..269[270..285]286..822	BC5397(+)	746
p0766	130688..130703	-	CGAAAGCAATTTCAGT	0.014	BC0137(+)	73	BC0138(+) 1..72[73..88]89..435	BC0139(+)	346
p0767	146953..146968	+	TGTAAACGCATTTATT	0.014	BC0167(+)	61	none	BC0168(+)	67
p0768	194871..194886	-	TGAAAATGCAAACATC	0.014	BC0216(-)	485	BC0217(-) 1..96[97..112]113..834	BC0218(-)	723
p0769	264557..264572	-	AGAAAATGAATACAAG	0.014	BC0298(+)	595	BC0299(+) 1..612[613..628]629..1506	BC0303(+)	6225
p0770	323505..323520	+	TTTAAACGTTTTAATT	0.014	BC0344(+)	505	BC0345(-) 1..235[236..251]252..546	BC0346(+)	767
p0771	362833..362848	+	CGAAGACGATTGCATC	0.014	BC0379(+)	354	BC0380(+) 1..301[302..317]318..642	BC0381(-)	366
p0772	505765..505780	-	GAAAAACGTAAGCATT	0.014	BC0513(+)	480	BC0514(+) 1..488[489..504]505..792	BC0515(+)	292
p0773	608279..608294	+	GATAAGCGTTTTCAAA	0.014	BC0615(-)	158	none	BC0616(-)	205
p0774	647095..647110	+	AGAGAACACTTTCAAT	0.014	BC0650(+)	1335	BC0651(-) 1..1322[1323..1338]1339..1392	BC0652(-)	65
p0775	792140..792155	-	ATAAAGCCTTTGCAAA	0.014	BC0805(+)	1902	BC0806(+) 1..1817[1818..1833]1834..1932	BC0807(+)	209
p0776	792305..792320	+	TGTATGCGTTTTCATA	0.014	BC0806(+)	50	none	BC0807(+)	44
p0777	858569..858584	+	GTAAAGCGTAATCAAT	0.014	BC0880(+)	110	none	BC0881(+)	423
p0778	994131..994146	+	AGAAAGCTAATTCATT	0.014	BC1013(-)	396	BC1014(-) 1..305[306..321]322..993	BC1015(+)	847
p0779	1052368..1052383	+	AGTAAGCGTTTTTAAG	0.014	BC1067(+)	36	none	BC1068(+)	125
p0780	1129011..1129026	+	ATAAAACGTTTTCTTT	0.014	BC1148(-)	634	BC1149(-) 1..524[525..540]541..1191	BC1150(+)	801
p0781	1144748..1144763	+	ATAAAACGTTTTGATT	0.014	BC1164(-)	109	none	BC1165(-)	121
p0782	1146916..1146931	-	AGAAAAAGCAAGCAAT	0.014	BC1167(+)	550	BC1168(+) 1..341[342..357]358..2601	BC1169(-)	2282
p0783	1292031..1292046	+	GAAAAACGTTCGCAAC	0.014	BC1313(-)	135	BC1314(-) 1..93[94..109]110..111	BC1315(-)	57
p0784	1465785..1465800	-	TGAAAATGATCACATG	0.014	BC1511(+)	661	BC1512(+) 1..478[479..494]495..735	BC1513(+)	279
p0785	1472644..1472659	+	AGAAAGTGAATTCACT	0.014	BC1518(+)	518	BC1519(+) 1..191[192..207]208..1263	BC1520(+)	1129
p0786	1533320..1533335	-	CGAAAATGTAATCAAA	0.014	BC1584(+)	418	BC1585(+) 1..378[379..394]395..567	BC1586(+)	191
p0787	1604163..1604178	+	AGAAAAAGAAATCAAT	0.014	BC1648(+)	967	none	BC1650(+)	141
p0788	1726657..1726672	-	ATAAAACATATACATT	0.014	BC1774(-)	16	none	BC1776(+)	1776
p0789	1778386..1778401	+	TGTAAAAGTAATCATT	0.014	BC1819(+)	666	BC1820(+) 1..362[363..378]379..672	BC1821(+)	393
p0790	1795888..1795903	-	TGCAAGCGTATCCATC	0.014	BC1835(+)	834	BC1836(+) 1..614[615..630]631..1377	BC1837(+)	831
p0791	1880511..1880526	+	TTAAAACGTTTTGATT	0.014	BC1935(+)	451	BC1936(+) 1..84[85..100]101..444	BC1937(+)	462
p0792	2015903..2015918	+	GGAAAACGCTTTTATG	0.014	BC2073(+)	377	BC2074(+) 1..381[382..397]398..486	BC2075(+)	101
p0793	2036282..2036297	+	ATAAAACGCAATCAAG	0.014	BC2089(+)	744	BC2090(+) 1..711[712..727]728..822	BC2091(-)	85
p0794	2043310..2043325	-	TGTAAGCGCTTAAAAA	0.014	BC2100(+)	242	BC2101(+) 1..148[149..164]165..1689	BC2102(+)	1603
p0795	2207819..2207834	+	AGAAAGAGTATCCATT	0.014	BC2260(+)	856	BC2261(-) 1..867[868..883]884..891	BC2262(-)	352
p0796	2215772..2215787	+	AGAAAGCGATTAAAGC	0.014	BC2271(+)	545	BC2272(+) 1..343[344..359]360..852	BC2273(+)	895
p0797	2234234..2234249	+	GGAAAACGTGTACAAG	0.014	BC2289(+)	757	BC2290(+) 1..735[736..751]752..1461	BC2291(-)	780
p0798	2765655..2765670	-	ATAAAGCGCTAACAAG	0.014	BC2797(+)	1040	BC2798(-) 1..913[914..929]930..1368	BC2799(-)	880
p0799	2819737..2819752	+	TGAAAAAGTTTTAAAC	0.014	BC2858(-)	609	BC2859(-) 1..469[470..485]486..561	BC2860(-)	177
p0800	2828097..2828112	-	CGAAAAGGTTATCAAG	0.014	BC2866(-)	877	BC2867(-) 1..548[549..564]565..705	BC2869(-)	1589
p0801	2911390..2911405	+	AAGAAACGTTTGCATA	0.014	BC2951(-)	1213	BC2952(-) 1..1058[1059..1074]1075..1488	BC2953(-)	615
p0802	2933986..2934001	-	TGAAAATGATTCCATC	0.014	BC2973(+)	2004	BC2975(-) 1..690[691..706]707..1104	BC2976(+)	854
p0803	3300210..3300225	-	TTGAAACGTATTCATT	0.014	BC3336(-)	544	BC3337(-) 1..493[494..509]510..723	BC3338(+)	337
p0804	3367872..3367887	-	ATTAAACGTTTTAATT	0.014	BC3403(-)	118	BC3404(+) 1..106[107..122]123..348	BC3405(-)	284
p0805	3410380..3410395	+	AGAAAGCACATGCACT	0.014	BC3453(-)	140	none	BC3454(+)	71
p0806	3417403..3417418	-	ATAAAACGTTAGAATT	0.014	BC3460(+)	506	BC3461(-) 1..394[395..410]411..663	BC3462(-)	268
p0807	3419771..3419786	-	AGAAAAGGTGTTCAAT	0.014	BC3463(+)	145	BC3464(-) 1..74[75..90]91..228	BC3465(-)	237
p0808	3592632..3592647	+	TTCAAGCGCTTTCAAA	0.014	BC3613(+)	4836	BC3616(-) 1..2637[2638..2653]2654..2724	BC3617(+)	362
p0809	3647838..3647853	+	CTAAAACCTTTTCAAT	0.014	BC3680(-)	37	none	BC3681(-)	25
p0810	3695599..3695614	-	AGAAAATGATAGCAGT	0.014	BC3729(-)	1225	BC3730(-) 1..1069[1070..1085]1086..2421	BC3731(-)	1431
p0811	3832589..3832604	-	AGAGAGCGATTACAGA	0.014	BC3853(-)	60	none	BC3854(-)	214
p0812	3980635..3980650	-	TGAAAACATATACAGG	0.014	BC4005(-)	55	none	BC4006(+)	152
p0813	3994843..3994858	-	AGAGAACGATTCCAAT	0.014	BC4016(+)	217	BC4017(-) 1..153[154..169]170..483	BC4018(-)	718
p0814	4033810..4033825	+	TGAAAACGAAATTATT	0.014	BC4061(-)	188	BC4062(+) 1..1[2..17]18..867	BC4063(-)	881
p0815	4047711..4047726	+	TTAAAACGTTTTGATT	0.014	BC4077(+)	952	BC4078(+) 1..969[970..985]986..1074	BC4079(+)	101
p0816	4187417..4187432	+	TGAAAACATGTGCAAT	0.014	BC4239(-)	27	none	BC4240(+)	159
p0817	4293596..4293611	+	TATAAGCGCTTACAAA	0.014	BC4351(+)	803	none	BC4352(+)	71
p0818	4407574..4407589	-	AAAAAGCGAAATCAAT	0.014	BC4462(-)	1037	BC4463(-) 1..805[806..821]822..951	BC4464(-)	295
p0819	4459224..4459239	+	TGAAAACATGTTCAAA	0.014	BC4513(-)	616	BC4514(+) 1..356[357..372]373..780	BC4515(-)	444
p0820	4583074..4583089	+	AGAGAACGTTTTTATA	0.014	BC4641(-)	992	BC4642(+) 1..787[788..803]804..804	BC4643(-)	154
p0821	4603156..4603171	-	TGAAAACGTAGACGAT	0.014	BC4659(-)	774	BC4660(+) 1..610[611..626]627..645	BC4661(+)	36
p0822	4610861..4610876	-	TGAAAACTTTAACAAA	0.014	BC4668(+)	383	BC4669(+) 1..255[256..271]272..399	BC4670(-)	177
p0823	4616676..4616691	+	TGAAAAAGTATTAATT	0.014	BC4677(-)	255	BC4678(+) 1..68[69..84]85..1116	BC4679(-)	1071
p0824	4722698..4722713	-	AGAAAAAGCACTCAAA	0.014	BC4794(-)	74	none	BC4795(+)	590
p0825	4733723..4733738	-	AAAAAGCGTAGACAAT	0.014	BC4808(+)	202	BC4809(-) [1..11]12..1854	BC4810(-)	1839
p0826	4755788..4755803	+	ATTAAACGTAAACATT	0.014	BC4834(-)	790	BC4835(+) 1..581[582..597]598..696	BC4836(+)	101
p0827	4857628..4857643	-	AGTAAACGATCTAATT	0.014	BC4938(+)	342	BC4939(+) 1..307[308..323]324..372	BC4940(+)	103
p0828	4873376..4873391	-	AGAAAGCGTTACAATT	0.014	BC4961(-)	38	none	BC4962(+)	93
p0829	4917879..4917894	-	AGAAAACGTAATAAGA	0.014	BC5012(-)	304	BC5013(-) 1..185[186..201]202..1311	BC5014(-)	1884
p0830	4936136..4936151	+	TGCAAATGTATACATT	0.014	BC5032(+)	245	none	BC5034(+)	2097
p0831	4936140..4936155	-	TTAAAATGTATACATT	0.014	BC5032(+)	249	none	BC5034(+)	2093
p0832	4975149..4975164	+	TAAAAACGAAAGCATA	0.014	BC5065(-)	791	BC5066(-) 1..759[760..775]776..1059	BC5067(+)	602
p0833	5003890..5003905	-	AGAAAGCCTTTGAATA	0.014	BC5100(-)	1518	BC5101(-) 1..1109[1110..1125]1126..1539	BC5102(-)	620
p0834	5025932..5025947	-	CGAAAACGATATAATC	0.014	BC5123(-)	304	BC5124(-) 1..299[300..315]316..2133	BC5125(-)	1814
p0835	5071162..5071177	-	AGAAAGCAAAATCATA	0.014	BC5172(-)	299	BC5173(-) 1..152[153..168]169..198	BC5174(-)	347
p0836	5168757..5168772	+	TGATAGCCTTTTCATT	0.014	BC5259(-)	764	BC5260(-) 1..768[769..783]	BC5261(-)	65
p0837	72861..72876	+	ATGAAACGATTTCATT	0.015	BC0073(+)	562	BC0074(+) 1..556[557..572]573..876	BC0075(+)	417
p0838	159575..159590	-	AGATAGCGTACGCAAT	0.015	BC0185(+)	421	BC0186(+) 1..173[174..189]190..822	BC0187(+)	625
p0839	163101..163116	+	TGAAAAAAATTTCATT	0.015	BC0188(+)	64	none	BC0189(+)	187
p0840	175316..175331	-	AGAAAAAGTTTAAATA	0.015	BC0199(-)	37	none	BC0200(+)	104
p0841	186174..186189	+	ATAAAGCGAAATCAAA	0.015	BC0208(+)	929	BC0209(+) 1..973[974..989]990..1011	BC0210(+)	18
p0842	383531..383546	-	CGAAAAGGAATACATT	0.015	BC0402(-)	88	none	BC0403(-)	18
p0843	529683..529698	-	ATAAAAAGTTTACAAA	0.015	BC0551(+)	22	none	BC0552(+)	510
p0844	535835..535850	-	AAAAAGCCTTTGCATC	0.015	BC0555(-)	627	BC0556(+) 1..354[355..370]371..2871	BC0557(+)	2805
p0845	634353..634368	+	TGAAAGAGATTGCAGC	0.015	BC0636(+)	534	BC0637(+) 1..511[512..527]528..972	BC0638(+)	601
p0846	761465..761480	+	TTAAACCGTATGCATT	0.015	BC0774(-)	148	BC0775(-) 1..131[132..147]148..1377	BC0776(-)	1365
p0847	781636..781651	+	TGTAAACTTATTCATT	0.015	BC0797(+)	521	BC0798(+) 1..461[462..477]478..480	BC0799(+)	35
p0848	823486..823501	+	TGAAAACGAAGTAAAT	0.015	BC0843(+)	543	BC0844(+) 1..391[392..405]	BC0845(+)	152
p0849	867144..867159	+	TGGAAACGTTTTAAAA	0.015	BC0886(+)	53	none	BC0887(+)	316
p0850	875516..875531	+	TGTAAACGTTTACTTA	0.015	BC0889(+)	525	BC0890(+) 1..203[204..219]220..1557	BC0891(-)	1890
p0851	895841..895856	-	ATAAAGCGGATTCATC	0.015	BC0906(+)	520	none	BC0907(+)	12
p0852	948895..948910	-	AGTAAACCATTTCAAG	0.015	BC0960(+)	484	BC0961(-) 1..308[309..324]325..576	BC0962(+)	394
p0853	960092..960107	+	TTAAAACCTTCTCAAT	0.015	BC0971(-)	42	none	BC0972(+)	369
p0854	1056379..1056394	+	TGAAAAAACTTTCAAT	0.015	BC1070(+)	433	BC1071(-) 1..377[378..393]394..1353	BC1072(+)	1351
p0855	1065433..1065448	+	CGAAAACATATGCAGA	0.015	BC1077(+)	707	BC1078(+) 1..490[491..506]507..3105	BC1079(+)	2744
p0856	1075723..1075738	+	AGAAATCGAATACAAT	0.015	BC1089(+)	59	none	BC1090(+)	99
p0857	1102911..1102926	+	AGAAAGCGTTAACTAT	0.015	BC1121(+)	303	BC1122(+) 1..179[180..195]196..300	BC1123(+)	343
p0858	1120742..1120757	+	AGAAAAGGTATTAATT	0.015	BC1137(+)	247	BC1138(+) 1..251[252..267]268..3726	BC1139(+)	3471
p0859	1127711..1127726	+	AGAAAACATAAACAGT	0.015	BC1146(-)	799	BC1147(+) 1..561[562..577]578..909	BC1148(-)	368
p0860	1240242..1240257	-	TTAAAGCATTTACAAA	0.015	BC1263(+)	550	none	BC1264(+)	117
p0861	1311555..1311570	-	CGAAAGCAATTACAAC	0.015	BC1333(+)	635	BC1334(-) 1..463[464..479]480..771	BC1335(+)	773
p0862	1467990..1468005	+	AAAAAAGGCTTTCAAT	0.015	BC1514(+)	202	BC1515(+) 1..78[79..94]95..447	BC1516(+)	617
p0863	1566639..1566654	+	TGGAAGCGTTTTAATA	0.015	BC1608(+)	1256	BC1609(+) 1..1254[1255..1270]1271..1551	BC1610(+)	469
p0864	1579272..1579287	+	AAAAAGCGAACTCAAT	0.015	BC1620(-)	907	BC1621(-) 1..686[687..702]703..1200	BC1622(+)	1139
p0865	1673122..1673137	-	CATAAACGATTTCAAT	0.015	BC1725(+)	812	BC1726(+) 1..659[660..675]676..1248	BC1727(-)	603
p0866	1759814..1759829	+	AGTAAACCCTAACATT	0.015	BC1804(+)	410	BC1805(-) 1..210[211..226]227..1476	BC1806(+)	1425
p0867	1765308..1765323	-	CGTAAGCGCTTACAGG	0.015	BC1808(-)	370	BC1809(+) 1..60[61..76]77..1161	BC1810(+)	1122
p0868	1795953..1795968	+	CGAAAACGAAAACACA	0.015	BC1835(+)	899	BC1836(+) 1..679[680..695]696..1377	BC1837(+)	766
p0869	1806002..1806017	-	CTAAAACATTTACATT	0.015	BC1847(-)	869	BC1848(+) 1..435[436..451]452..1098	BC1849(+)	918
p0870	1879909..1879924	+	TAAAAACGTTTTTAAA	0.015	BC1934(-)	693	BC1935(+) 1..389[390..405]406..540	BC1936(+)	502
p0871	1999504..1999519	-	TGTAATCGCTTGCATA	0.015	BC2055(-)	549	BC2056(+) 1..275[276..291]292..429	BC2057(+)	140
p0872	2080607..2080622	-	CGAAAGCAATATCAAT	0.015	BC2135(-)	1393	BC2136(-) 1..1378[1379..1394]1395..2406	BC2137(-)	1220
p0873	2190311..2190326	+	AGAAAGCGATGGAATC	0.015	BC2240(+)	1039	BC2241(+) 1..907[908..923]924..1425	BC2242(-)	604
p0874	2195518..2195533	+	TGCAACCGTTTACAAA	0.015	BC2244(-)	2041	BC2245(+) 1..1093[1094..1109]1110..1311	BC2246(+)	198
p0875	2339117..2339132	+	CGAAAGCATTATCAAG	0.015	BC2393(+)	924	BC2394(+) 1..913[914..929]930..1284	BC2395(+)	433
p0876	2410987..2411002	-	AGAAACCATATTCATT	0.015	BC2455(+)	2907	BC2456(+) 1..536[537..552]553..10275	BC2457(+)	10044
p0877	2433167..2433182	-	GGAAAACAATATCATA	0.015	BC2465(+)	2226	BC2466(+) 1..693[694..709]710..1323	BC2467(+)	1274
p0878	2469026..2469041	+	ATAAAGAGTTTACATA	0.015	BC2498(-)	271	BC2499(+) 1..79[80..95]96..609	BC2500(+)	503
p0879	2611110..2611125	-	ATAAAGCATTTGCAAC	0.015	BC2638(+)	6329	BC2639(-) 1..6001[6002..6017]6018..15033	BC2640(-)	9491
p0880	2700889..2700904	-	AGAAAGCGATATTAAA	0.015	BC2723(-)	450	BC2724(-) 1..324[325..340]341..654	BC2725(-)	660
p0881	2794972..2794987	+	GGAAAACGCTTGAACT	0.015	BC2830(-)	708	BC2831(-) 1..609[610..625]626..1491	BC2832(-)	996
p0882	2849089..2849104	-	GAAAAACGCTAGCATA	0.015	BC2888(-)	582	BC2889(-) 1..402[403..418]419..966	BC2890(-)	625
p0883	2861472..2861487	+	TGTAAATGTTCACAAA	0.015	BC2904(-)	452	BC2905(-) 1..328[329..344]345..489	BC2906(-)	158
p0884	2910966..2910981	-	AGAAAGCGCAAGAAAT	0.015	BC2951(-)	789	BC2952(-) 1..634[635..650]651..1488	BC2953(-)	1039
p0885	2911020..2911035	-	AGAAAGCGCAAGAAAT	0.015	BC2951(-)	843	BC2952(-) 1..688[689..704]705..1488	BC2953(-)	985
p0886	2911182..2911197	-	AGAAAGCGCAAGAAAT	0.015	BC2951(-)	1005	BC2952(-) 1..850[851..866]867..1488	BC2953(-)	823
p0887	3038710..3038725	-	AGAAAATGTTTAAAAA	0.015	BC3082(+)	1276	BC3083(-) 1..1171[1172..1182]	BC3084(+)	166
p0888	3068155..3068170	+	CGAAACCGCATACATA	0.015	BC3104(-)	1755	BC3105(-) 1..576[577..592]593..1230	BC3106(-)	1945
p0889	3229845..3229860	-	TGCAAGCGATTCCATC	0.015	BC3249(-)	111	none	BC3250(-)	81
p0890	3277697..3277712	+	TGAAAGTGTTTAAAAT	0.015	BC3310(-)	158	BC3311(-) 1..34[35..50]51..249	BC3312(-)	239
p0891	3278143..3278158	-	AGTAAACAAATTCATC	0.015	BC3311(-)	231	BC3312(-) 1..191[192..207]208..906	BC3313(+)	867
p0892	3283927..3283942	-	TTAAAAAGATTTCATA	0.015	BC3316(-)	1174	BC3317(+) 1..837[838..853]854..1281	BC3318(+)	588
p0893	3440784..3440799	-	TGAAAAAGCATGCAGA	0.015	BC3484(+)	20	none	BC3485(-)	11
p0894	3458776..3458791	-	TGAAAATGTATTAATA	0.015	BC3502(-)	27	BC3503(-) 1..15[16..31]32..156	BC3504(-)	172
p0895	3497595..3497610	-	TGGAAACGATAACATC	0.015	BC3528(+)	2578	BC3529(-) 1..2200[2201..2216]2217..2895	BC3530(-)	902
p0896	3519524..3519539	-	GGAAAACAATCTCATA	0.015	BC3548(+)	776	BC3549(-) 1..741[742..757]758..840	BC3550(-)	143
p0897	3604947..3604962	+	AGTAAAAGTTGTCATC	0.015	BC3631(-)	752	BC3632(-) 1..435[436..451]452..531	BC3633(-)	106
p0898	3753774..3753789	-	AATAAGCGATTGCAAA	0.015	BC3779(-)	1231	BC3780(-) 1..1088[1089..1104]1105..1239	BC3781(-)	155
p0899	3774963..3774978	+	GGTAAACGTACACATG	0.015	BC3798(-)	330	BC3799(-) 1..307[308..323]324..1050	BC3800(-)	874
p0900	3795859..3795874	+	GGAAAGAGTATGCATC	0.015	BC3816(-)	1329	BC3817(-) 1..1211[1212..1227]1228..1701	BC3819(-)	1856
p0901	3804614..3804629	-	AGCAAACGTATTCGTA	0.015	BC3825(-)	1004	BC3826(-) 1..657[658..673]674..780	BC3827(-)	184
p0902	3838007..3838022	+	AAATAACGTTTTCAAA	0.015	BC3859(-)	62	none	BC3860(-)	168
p0903	3839993..3840008	-	ATTAAACGTTTCCATC	0.015	BC3859(-)	2048	BC3860(-) 1..1802[1803..1818]1819..1974	BC3861(-)	164
p0904	3964144..3964159	-	AGAAAGCGATCAAAAA	0.015	BC3988(-)	1154	BC3989(-) 1..972[973..988]989..1218	BC3990(-)	485
p0905	3993485..3993500	-	TGCAAACGTTTTCTTT	0.015	BC4015(-)	222	none	BC4016(+)	24
p0906	4035739..4035754	-	ATAAAAAGTTTACAAA	0.015	BC4063(-)	246	BC4064(-) 1..131[132..147]148..1473	BC4065(-)	1312
p0907	4041539..4041554	+	AGAATACGTAATCATA	0.015	BC4070(-)	1011	BC4071(-) 1..798[799..814]815..1527	BC4072(-)	848
p0908	4090446..4090461	-	AGAAAACATATTCGTT	0.015	BC4124(+)	820	BC4125(-) 1..523[524..539]540..552	BC4126(-)	160
p0909	4139899..4139914	-	AGAAAACGAAAGAATA	0.015	BC4175(-)	1486	BC4176(-) 1..1483[1484..1499]1500..1893	BC4177(-)	695
p0910	4193942..4193957	-	AGAAAACGATTATAGA	0.015	BC4248(-)	1113	BC4249(-) 1..919[920..935]936..1059	BC4250(-)	142
p0911	4212078..4212093	+	ATAAACCGTATGCATT	0.015	BC4265(-)	602	BC4266(-) 1..311[312..327]328..816	BC4267(-)	517
p0912	4258692..4258707	+	AAAAATCGTTTTCATA	0.015	BC4314(-)	1099	BC4315(-) 1..966[967..982]983..1140	BC4316(-)	209
p0913	4324031..4324046	+	ATAAAACATATTCAAA	0.015	BC4383(-)	777	BC4384(+) 1..276[277..292]293..345	BC4385(-)	97
p0914	4493947..4493962	+	ATAAAACGTATTTATT	0.015	BC4549(-)	214	none	BC4550(-)	260
p0915	4521983..4521998	-	TTAAAACGTTTATATA	0.015	BC4575(-)	2061	BC4576(-) 1..1667[1668..1683]1684..1941	BC4577(-)	562
p0916	4886942..4886957	-	GGAAAGCGTTAGAAAA	0.015	BC4979(-)	70	BC4980(-) 1..22[23..38]39..432	BC4981(-)	383
p0917	4922233..4922248	-	AAAAAACATATTCATA	0.015	BC5017(-)	412	BC5018(+) 1..134[135..150]151..894	BC5019(-)	853
p0918	5015392..5015407	-	AGAAAAGGAACGCATT	0.015	BC5111(-)	320	BC5112(-) 1..12[13..28]29..189	BC5113(-)	320
p0919	5078120..5078135	-	TGAAAACTCTTGCAAG	0.015	BC5180(+)	159	BC5181(-) 1..103[104..119]120..312	BC5182(-)	258
p0920	5083743..5083758	-	TAAAAACGTATTCGTT	0.015	BC5184(-)	631	BC5185(-) 1..513[514..529]530..867	BC5186(-)	354
p0921	5106501..5106516	+	TGAAAATGTTTTTAAA	0.015	BC5204(+)	1381	BC5205(+) 1..1079[1080..1095]1096..2478	BC5206(-)	1527
p0922	5215049..5215064	+	AGAAAGCTATTGCAAA	0.015	BC5303(-)	341	none	BC5305(-)	622
p0923	5228640..5228655	-	CGAAAGCGTTTTTACA	0.015	BC5320(-)	95	none	BC5321(+)	275
p0924	5242448..5242463	-	TGAAAGCGTGAACAAG	0.015	BC5334(-)	256	none	BC5335(-)	60
p0925	194624..194639	+	AGTAAACGAATAAATT	0.016	BC0216(-)	238	none	BC0217(-)	135
p0926	244791..244806	+	AAAAAGTGCTTGCATT	0.016	BC0268(+)	979	none	BC0286(+)	5497
p0927	352682..352697	-	AGAAAAAGATGACATC	0.016	BC0371(-)	243	BC0372(+) 1..150[151..166]167..1272	BC0373(-)	1094
p0928	372806..372821	-	TGAAATCGTTTTAATA	0.016	BC0392(+)	648	BC0393(+) 1..511[512..527]528..1227	BC0394(+)	926
p0929	396618..396633	-	CGCAACCGTTTTCATA	0.016	BC0413(+)	87	none	BC0414(+)	102
p0930	495180..495195	-	AGAAAGCAATTCCAAT	0.016	BC0508(+)	243	BC0509(+) 1..189[190..205]206..1737	BC0510(-)	1569
p0931	596416..596431	+	TGAAAATGCTTGAATA	0.016	BC0605(+)	234	BC0606(-) 1..192[193..208]209..1263	BC0607(-)	1289
p0932	655623..655638	-	TGTAACCGTTTACAGA	0.016	BC0658(+)	101	none	BC0659(+)	20
p0933	695379..695394	-	TTAAAACGCTTTTAAT	0.016	BC0695(-)	406	BC0696(-) 1..406[407..422]423..603	BC0697(-)	194
p0934	701401..701416	+	AGAAGGCATTTTCATA	0.016	BC0700(+)	183	BC0701(+) 1..51[52..67]68..1176	BC0702(+)	1110
p0935	734702..734717	-	TGCAAACGTTAAAATT	0.016	BC0748(+)	109	BC0749(+) 1..113[114..129]130..777	BC0750(+)	640
p0936	769537..769552	-	GGAAAACGATTATATA	0.016	BC0783(-)	1111	BC0784(-) 1..1115[1116..1131]1132..1518	BC0785(-)	512
p0937	778359..778374	+	CAAAAACGTTTTAATA	0.016	BC0792(+)	29	none	BC0793(+)	28
p0938	871833..871848	-	AGCAAGCGCAGGCATA	0.016	BC0887(+)	382	BC0888(-) 1..288[289..304]305..1023	BC0889(+)	1645
p0939	1184318..1184333	+	TAAAAACAATTTCATA	0.016	BC1202(-)	865	BC1203(-) 1..789[790..805]806..1161	BC1204(-)	594
p0940	1224441..1224456	+	TGCAAACGATTTAAAA	0.016	BC1248(-)	247	BC1249(-) 1..232[233..248]249..1935	BC1250(-)	1698
p0941	1345352..1345367	-	TGAAAAGCTTTTCATG	0.016	BC1377(+)	33	none	BC1378(+)	134
p0942	1356868..1356883	+	TGAAAAGGCTTTAAAT	0.016	BC1392(+)	44	none	BC1393(-)	298
p0943	1384570..1384585	+	TGAAAGTGATCGCATG	0.016	BC1422(+)	236	BC1423(+) 1..224[225..240]241..594	BC1424(+)	365
p0944	1421467..1421482	-	TGTAAACGAATTAATC	0.016	BC1461(-)	2625	BC1463(-) 1..477[478..493]494..708	BC1464(+)	392
p0945	1505651..1505666	-	AGAAAACCCTTCCATG	0.016	BC1558(-)	43	none	BC1559(+)	118
p0946	1533157..1533172	+	AGTAAACGATATAATA	0.016	BC1584(+)	255	BC1585(+) 1..215[216..231]232..567	BC1586(+)	354
p0947	1606257..1606272	+	AGAAAGGGTTTTTATT	0.016	BC1651(+)	29	none	BC1652(+)	3
p0948	1633923..1633938	+	AAAAAATGTATTCATC	0.016	BC1683(-)	1098	BC1684(+) 1..936[937..952]953..993	BC1685(+)	18
p0949	1804760..1804775	-	AGAAAACTTTTCCATA	0.016	BC1846(+)	67	none	BC1847(-)	12
p0950	2065126..2065141	-	TAAAGACGTTTTCAAA	0.016	BC2118(+)	496	BC2119(+) 1..507[508..523]524..1476	BC2120(+)	972
p0951	2133371..2133386	+	TGTGAACGTTAACAAA	0.016	BC2185(+)	164	none	BC2186(+)	90
p0952	2137022..2137037	+	GTAAAGCGTAATCATC	0.016	BC2189(+)	883	BC2190(-) 1..833[834..849]850..1458	BC2191(+)	807
p0953	2200837..2200852	+	AAAGAGCGTTTACATA	0.016	BC2250(+)	29	none	BC2251(+)	165
p0954	2244485..2244500	-	TGAAAGCATTTTTAAT	0.016	BC2299(-)	930	none	BC2300(+)	409
p0955	2301357..2301372	+	AAAAAACAATTTCAAT	0.016	BC2353(+)	795	BC2354(+) 1..618[619..634]635..1392	BC2355(-)	813
p0956	2380683..2380698	+	TAAAAACTTTTTCATT	0.016	BC2437(+)	394	BC2438(-) 1..375[376..390]	BC2439(+)	210
p0957	2579225..2579240	-	TAATAACGCTTTCATT	0.016	BC2616(+)	565	BC2617(+) 1..456[457..472]473..579	BC2618(+)	282
p0958	2593819..2593834	+	TGTGAACGTAATCAAT	0.016	BC2626(+)	1495	BC2627(+) 1..1512[1513..1528]1529..1866	BC2628(+)	316
p0959	2870542..2870557	-	AGTAAACGATATCGTT	0.016	BC2912(-)	222	none	BC2913(-)	2
p0960	2901080..2901095	-	GGAAGACGTATGCAAA	0.016	BC2940(-)	1040	BC2941(-) 1..1022[1023..1038]1039..1173	BC2942(-)	417
p0961	2916675..2916690	-	TGAAAGCGCTTCAAAA	0.016	BC2958(-)	775	BC2959(+) 1..386[387..402]403..1494	BC2960(-)	1139
p0962	2918887..2918902	-	AGAAAGAATTTGCATA	0.016	BC2960(-)	13	BC2961(-) 1..17[18..33]34..1017	BC2962(-)	953
p0963	3098459..3098474	-	TGTTAACGTATACATA	0.016	BC3127(-)	50	none	BC3128(-)	153
p0964	3122311..3122326	-	CGACAACGTTAGCATT	0.016	BC3152(-)	207	BC3153(-) 1..181[182..197]198..1041	BC3154(-)	862
p0965	3231939..3231954	+	TGAAAGTACTTTCAAT	0.016	BC3252(-)	195	none	BC3253(-)	70
p0966	3236754..3236769	-	GGAAAACGTATGAAGT	0.016	BC3254(-)	1056	BC3255(-) 1..854[855..870]871..3414	BC3256(-)	2655
p0967	3267852..3267867	-	AGTAAACGCTAGAAAT	0.016	BC3301(-)	290	none	BC3302(-)	5
p0968	3270193..3270208	-	AGTAAAAGCATTCAAA	0.016	BC3303(-)	996	BC3304(-) 1..954[955..970]971..1809	BC3305(-)	1198
p0969	3361007..3361022	+	TGAAACTGTTATCATT	0.016	BC3394(-)	108	BC3395(-) 1..66[67..82]83..477	BC3396(-)	966
p0970	3583557..3583572	-	AGAAGGCGAATACATA	0.016	BC3606(-)	-1	none	BC3607(+)	94
p0971	3602845..3602860	+	TTAAAGCATTTTCAAG	0.016	BC3629(-)	386	BC3630(-) 1..263[264..279]280..642	BC3631(-)	359
p0972	3726448..3726463	-	AGAAAAGGTAAGCAAG	0.016	BC3761(-)	958	BC3762(-) 1..779[780..795]796..1824	BC3764(+)	2403
p0973	3847978..3847993	-	TGAAAACGCTAGGATA	0.016	BC3866(-)	768	BC3867(-) 1..772[773..788]789..1206	BC3868(-)	590
p0974	3942130..3942145	-	AGAAAGTGCTAGCACT	0.016	BC3961(-)	1578	BC3962(+) 1..1211[1212..1227]1228..1383	BC3963(+)	322
p0975	3964168..3964183	-	AGAAAAAGCTTTAAAT	0.016	BC3988(-)	1178	BC3989(-) 1..996[997..1012]1013..1218	BC3990(-)	461
p0976	4080663..4080678	-	TGAAAGAGCTTTAATT	0.016	BC4116(-)	866	BC4117(-) 1..870[871..886]887..1188	BC4118(-)	267
p0977	4107992..4108007	-	AGTAAAAGATTACAAA	0.016	BC4141(+)	423	BC4142(-) 1..383[384..399]400..1248	BC4143(-)	1287
p0978	4267179..4267194	+	AGAAAACATTTAAAAA	0.016	BC4321(-)	2725	BC4322(-) 1..2213[2214..2229]2230..2322	BC4323(-)	115
p0979	4271314..4271329	-	AGAAAACGTGTAAATA	0.016	BC4328(-)	38	BC4329(-) 1..58[59..74]75..570	BC4330(-)	633
p0980	4432940..4432955	+	AGAAAATGATTGAATT	0.016	BC4483(+)	233	BC4484(-) 1..87[88..103]104..987	BC4485(-)	1074
p0981	4529451..4529466	-	GAAAAACGATTGCAGT	0.016	BC4583(-)	462	BC4584(-) 1..353[354..369]370..603	BC4585(-)	285
p0982	4586065..4586080	-	AAAAAGCACTTTCATA	0.016	BC4644(-)	749	BC4645(-) 1..647[648..663]664..1587	BC4646(-)	1121
p0983	4866596..4866611	+	AAAAAGCCTTTGCAAA	0.016	BC4950(-)	16	none	BC4951(-)	19
p0984	4902923..4902938	+	AATAAACGTTTCCAAT	0.016	BC4999(-)	482	BC5000(-) 1..18[19..34]35..552	BC5001(-)	518
p0985	4926205..4926220	-	ATAAAGCGTATGAATT	0.016	BC5022(-)	166	BC5023(-) 1..154[155..170]171..708	BC5024(-)	527
p0986	4928266..4928281	+	TGAAACCGTTTTTAAT	0.016	BC5025(-)	456	BC5026(+) 1..56[57..72]73..444	BC5027(+)	402
p0987	4981299..4981314	+	TAAAAACAATTTCAAT	0.016	BC5073(-)	302	none	BC5074(-)	198
p0988	5060224..5060239	-	AAAAAGCGCTTGAATT	0.016	BC5161(-)	235	BC5162(-) 1..202[203..218]219..651	BC5163(-)	500
p0989	5062644..5062659	-	AGAAAAACATTTCATT	0.016	BC5164(-)	135	none	BC5165(-)	5
p0990	5214315..5214330	+	AGAAAATGATTTAATA	0.016	BC5302(+)	275	BC5303(-) 1..252[253..268]269..645	BC5305(-)	1356
p0991	5273138..5273153	+	TGAAAATGCTTTAAAA	0.016	BC5357(+)	3865	BC5358(+) 1..1493[1494..1509]1510..6003	BC5359(+)	4983
p0992	5292227..5292242	+	TAAAAGCGATGGCAAA	0.016	BC5374(+)	440	BC5375(+) 1..340[341..356]357..2052	BC5376(-)	1730
p0993	5410348..5410363	-	AGCAAAAGCTTGCAAT	0.016	BC5487(-)	204	BC5488(-) 1..208[209..224]225..777	BC5489(-)	605
p0994	44268..44283	-	ATAAAACTTTTGCATT	0.017	BC0043(+)	904	BC0044(+) 1..735[736..751]752..765	BC0045(+)	216
p0995	106108..106123	+	GAAAAACGTTTGCACG	0.017	BC0109(+)	719	BC0110(+) 1..739[740..755]756..1398	BC0111(+)	645
p0996	360157..360172	-	TGTAAGCGTTTTCTAA	0.017	BC0377(-)	555	none	BC0378(+)	20
p0997	438854..438869	-	TGAAAAAGATGGCAAC	0.017	BC0447(+)	2514	BC0448(-) 1..2326[2327..2342]2343..2667	BC0449(-)	518
p0998	626387..626402	+	TGATAACGCTTGCAGG	0.017	BC0630(+)	376	BC0631(+) 1..235[236..251]252..1428	BC0632(+)	1190
p0999	776421..776436	+	TCAAAACGTTTTAATT	0.017	BC0790(+)	550	BC0791(+) 1..204[205..220]221..1665	BC0792(+)	1629
p1000	797778..797793	-	AGCAAACGTATTAAAC	0.017	BC0812(+)	1030	BC0813(-) 1..978[979..994]995..1296	BC0814(-)	846
p1001	862618..862633	-	AGAATGCGCTTACAAC	0.017	BC0882(+)	614	none	BC0883(+)	148
p1002	954645..954660	+	ATAAAACATATACATA	0.017	BC0965(+)	543	BC0966(+) 1..487[488..503]504..663	BC0967(+)	496
p1003	1010418..1010433	-	AGAAAACATTTTCTTT	0.017	BC1028(+)	670	BC1029(+) 1..456[457..472]473..852	BC1030(+)	653
p1004	1010420..1010435	+	AGAAAATGTTTTCTTT	0.017	BC1028(+)	672	BC1029(+) 1..458[459..474]475..852	BC1030(+)	651
p1005	1081279..1081294	-	TAAAAACGTTGCCATA	0.017	BC1096(+)	14	none	BC1097(+)	190
p1006	1166052..1166067	+	ATGAAACGTTTACAAA	0.017	BC1184(-)	187	none	BC1185(+)	149
p1007	1350738..1350753	-	AGAAAGCGTACAAATG	0.017	BC1385(-)	141	BC1386(-) 1..75[76..91]92..432	BC1387(+)	499
p1008	1385656..1385671	-	GTAAAACGAATACATC	0.017	BC1423(+)	716	BC1424(+) 1..705[706..721]722..1623	BC1425(+)	912
p1009	1397546..1397561	+	CGAAAGAGTTAACAAA	0.017	BC1435(+)	690	BC1436(+) 1..643[644..659]660..663	BC1437(+)	110
p1010	1455560..1455575	+	CGAAAGCAATCGCATT	0.017	BC1498(+)	811	BC1499(+) 1..799[800..815]816..1050	BC1500(-)	542
p1011	1477517..1477532	-	CGAAAGCATTAACATG	0.017	BC1524(+)	439	BC1525(+) 1..302[303..318]319..573	BC1526(+)	310
p1012	1714884..1714899	-	ATAAAACGTGTGCATG	0.017	BC1760(-)	1850	BC1761(+) 1..1158[1159..1174]1175..1260	BC1762(+)	299
p1013	1716588..1716603	+	AGAAAATGGTCTCATC	0.017	BC1762(+)	177	BC1763(+) 1..161[162..177]178..912	BC1764(+)	813
p1014	1728989..1729004	-	CGAAAACATTATCACC	0.017	BC1774(-)	2348	BC1776(+) 1..540[541..556]557..879	BC1777(+)	339
p1015	1877393..1877408	-	AGTAAGCGTATTAAAG	0.017	BC1931(+)	528	BC1932(-) 1..467[468..483]484..831	BC1933(+)	426
p1016	2043312..2043327	+	TTTAAGCGCTTACAAG	0.017	BC2100(+)	244	BC2101(+) 1..150[151..166]167..1689	BC2102(+)	1601
p1017	2060228..2060243	-	TATAAGCGAATTCAAT	0.017	BC2115(-)	1960	BC2117(-) 1..749[750..765]766..963	BC2118(+)	702
p1018	2232196..2232211	+	TGAAAACGCTCTCTAA	0.017	BC2287(+)	1488	BC2288(+) 1..1336[1337..1352]1353..1710	BC2289(+)	374
p1019	2244781..2244796	+	TGTAAGTGCTTACATG	0.017	BC2299(-)	1226	none	BC2300(+)	113
p1020	2306318..2306333	-	CAAAAATGTTTTCATC	0.017	BC2360(+)	256	BC2361(+) [1..15]16..606	BC2362(-)	661
p1021	2340003..2340018	+	AACAAGCGTTATCAAT	0.017	BC2395(+)	170	BC2396(+) 1..157[158..173]174..1182	BC2397(+)	1005
p1022	2482368..2482383	-	AGCAAACATTAGCATA	0.017	BC2509(+)	2345	BC2510(+) 1..2189[2190..2205]2206..2241	BC2511(+)	192
p1023	2538054..2538069	-	AGAAAACATCTTCAAT	0.017	BC2568(+)	445	BC2569(-) 1..264[265..280]281..1611	BC2570(-)	2063
p1024	2689554..2689569	-	CAAAAACGAATACATC	0.017	BC2709(-)	1016	BC2710(-) 1..950[951..966]967..1320	BC2711(-)	432
p1025	2752463..2752478	+	AGCAAACACTTACATC	0.017	BC2778(-)	565	BC2779(-) 1..548[549..564]565..999	BC2780(-)	603
p1026	2817922..2817937	+	TGAAAAAGCAAGCAAA	0.017	BC2856(-)	157	none	BC2857(-)	326
p1027	2819735..2819750	-	TTAAAACTTTTTCATA	0.017	BC2858(-)	607	BC2859(-) 1..467[468..483]484..561	BC2860(-)	179
p1028	2838929..2838944	+	AAAAAACGTTATAATA	0.017	BC2878(-)	194	none	BC2879(+)	42
p1029	2948141..2948156	-	AGTAAGCGTATTAAGT	0.017	BC2985(-)	2077	BC2986(-) 1..1605[1606..1621]1622..1644	BC2987(+)	350
p1030	2953261..2953276	+	GTAAAGCGCTGGCATT	0.017	BC2994(+)	691	BC2995(-) 1..138[139..154]155..537	BC2996(-)	390
p1031	2977833..2977848	+	AGAACATGTTTTCATT	0.017	BC3013(-)	156	none	BC3014(-)	86
p1032	3239815..3239830	-	TGAAAAAGAATACAAG	0.017	BC3255(-)	501	BC3256(-) 1..390[391..406]407..777	BC3257(-)	873
p1033	3711525..3711540	+	ACAAAACGTTTGCAGG	0.017	BC3746(-)	1370	BC3747(+) 1..972[973..988]989..2730	BC3748(-)	1821
p1034	3749540..3749555	-	CGAAAACGTATTGAAA	0.017	BC3777(-)	236	BC3778(-) 1..74[75..90]91..1530	BC3779(-)	1955
p1035	3905263..3905278	+	ATAAAATGTATACAAT	0.017	BC3919(-)	910	BC3920(-) 1..831[832..847]848..891	BC3921(+)	334
p1036	3906053..3906068	-	TGTAACCGCATTCAAA	0.017	BC3920(-)	730	BC3921(+) 1..440[441..456]457..474	BC3922(-)	51
p1037	3909919..3909934	+	CGAAAACGCTTAAACA	0.017	BC3924(-)	2425	BC3926(-) 1..1021[1022..1037]1038..1038 AND BC3927(-) [1..7]8..801	BC3928(+)	898
p1038	3988466..3988481	-	AGAAAACGCAATTAAA	0.017	BC4012(-)	350	none	BC4014(+)	1297
p1039	4024157..4024172	+	GGCAAACGTTTTCGTT	0.017	BC4050(-)	202	none	BC4051(-)	121
p1040	4037672..4037687	+	AAAAAACGAACACAAT	0.017	BC4065(-)	53	BC4066(-) 1..30[31..46]47..351	BC4067(-)	308
p1041	4045278..4045293	+	AGAAAGCAATAACATG	0.017	BC4074(-)	1312	BC4075(-) 1..1143[1144..1159]1160..1191	BC4076(+)	192
p1042	4065703..4065718	-	AGAAAGCCATTCCATA	0.017	BC4099(-)	1188	BC4100(+) 1..852[853..868]869..1590	BC4101(-)	846
p1043	4154252..4154267	+	ATAAAACCATTTCAAA	0.017	BC4195(+)	193	BC4196(+) 1..213[214..229]230..321	BC4197(-)	128
p1044	4236813..4236828	-	AGCAAATGTATACAAT	0.017	BC4290(-)	178	BC4291(+) 1..12[13..28]29..207	BC4292(-)	167
p1045	4265461..4265476	-	AGAAAAAGTAGTCAAG	0.017	BC4321(-)	1007	BC4322(-) 1..495[496..511]512..2322	BC4323(-)	1833
p1046	4281800..4281815	-	AAAAAAGGTTCTCATT	0.017	BC4341(+)	15	none	BC4342(-)	46
p1047	4424018..4424033	-	AGTTAACGAATTCATT	0.017	BC4476(-)	1287	BC4477(-) 1..1291[1292..1307]1308..2331	BC4478(-)	1206
p1048	4441385..4441400	-	AGCAAACGTTAGAATA	0.017	BC4494(-)	897	BC4495(-) 1..766[767..782]783..1050	BC4496(-)	449
p1049	4540105..4540120	-	GGAAAAAGCATTCAAC	0.017	BC4592(-)	1105	BC4593(-) 1..1086[1087..1102]1103..1293	BC4594(-)	351
p1050	4592874..4592889	-	AGTAAACAAATTCAAA	0.017	BC4649(-)	938	BC4650(-) 1..731[732..747]748..861	BC4651(+)	220
p1051	4676517..4676532	-	CAAAAACATTTTCATC	0.017	BC4740(-)	117	BC4741(-) 1..83[84..99]100..567	BC4742(-)	814
p1052	4731599..4731614	-	TGAAAGCATTACCAAT	0.017	BC4804(-)	1356	none	BC4807(-)	627
p1053	4821243..4821258	-	ATAAAGGGATTTCATT	0.017	BC4909(+)	428	BC4910(-) 1..388[389..404]405..624	BC4911(+)	509
p1054	4882720..4882735	-	AGTAAACGATCGAATT	0.017	BC4974(+)	589	BC4975(-) 1..516[517..532]533..732	BC4976(-)	254
p1055	4897074..4897089	-	ATAAAACGTTTTCTAT	0.017	BC4992(-)	39	none	BC4993(-)	436
p1056	4910673..4910688	+	AGAAAACGCAATTAAA	0.017	BC5004(-)	737	BC5005(+) 1..248[249..264]265..822	BC5006(-)	580
p1057	5112013..5112028	+	TGTAATCGCATTCATT	0.017	BC5209(-)	66	BC5210(-) 1..63[64..79]80..324	BC5211(-)	427
p1058	5197244..5197259	-	AGCAAACATTTACAGT	0.017	BC5286(-)	461	BC5287(-) 1..361[362..377]378..1035	BC5288(-)	850
p1059	5297373..5297388	-	TGAAAAAGCAAGCAAA	0.017	BC5379(-)	548	BC5380(-) 1..294[295..310]311..831	BC5381(-)	710
p1060	5316470..5316485	+	TTCAAACGCTTTCACT	0.017	BC5401(-)	169	BC5402(-) 1..87[88..103]104..978	BC5403(+)	972
p1061	5376786..5376801	+	AATAAACCTTTTCATT	0.017	BC5451(-)	128	none	BC5452(+)	328
†	The E-score is representative for how well the found sequence fits the consensus sequence.
*	In this columns the genes preceding the identified sequence are represented followed by the distance to this sequence, the strand on which the gene is located is indicated between brackets.
§	In this column it is presented whether or not the identified sequence is located within the indicated gene, followed by the possition of the sequence within the gene if applicable, the strand on which the gene is located is indicated between brackets.
‡	In this columns the genes following the identified sequence are represented followed by the distance to this sequence, the strand on which the gene is located is indicated between brackets.
